# Supplementary material for: Statistical data analysis of cancer incidences in insurgency affected states in Nigeria
Source: Data Brief. 2018 May 5;18:2029–46. doi: 10.1016/j.dib.2018.04.135 (PMC5998707; doi:10.1016/j.dib.2018.04.135)
Supplement: Supplementary file 2 — Supplementary material [file mmc2.xlsx]

## Sheet: Sheet1
Sex	Age	InciD	Top	Mor	I10
Male	4	2007-04-01	C77.9 Lymph node, NOS	Burkitt lymphoma, NOS	C837
Male	50	2007-05-01	C26.9 Gastrointestinal tract, NOS	Adenocarcinoma, NOS	C269
Male	17	2007-07-01	C20.9 Rectum, NOS	Adenocarcinoma, NOS	C20
Female	70	2007-10-01	C44.9 Skin, NOS	Squamous cell carcinoma, NOS	C449
Male	60	2007-12-01	C61.9 Prostate gland	Adenocarcinoma, NOS	C61
Male	55	2007-12-01	C63.9 Male genital organs, NOS	Carcinoma, NOS	C639
Male	25	2007-12-01	C49.6 Soft tissues of trunk	Liposarcoma, NOS	C496
Female	50	2007-12-01	C50.9 Breast, NOS	Infiltrating ductular carcinoma	C509
Female	35	15/01/2007	C77.3 Lymph nodes of axilla or arm	Metaplastic carcinoma, NOS	C773
Female	25	16/01/2007	C57.9 Female genital tract, NOS	Choriocarcinoma, NOS	C579
Male	35	16/01/2007	C50.9 Breast, NOS	Infiltrating lobular mixed with other types of	C509
Female	55	16/01/2007	C50.9 Breast, NOS	Lobular carcinoma, NOS	C509
Female	48	16/01/2007	C53.9 Cervix uteri	Squamous cell carcinoma, NOS	C539
Male	76	16/01/2007	C61.9 Prostate gland	Adenocarcinoma, NOS	C61
Female	37	17/01/2007	C53.9 Cervix uteri	Squamous cell carcinoma, large cell, nonkeratin	C539
Female	70	19/01/2007	C57.9 Female genital tract, NOS	Squamous cell carcinoma, NOS	C579
Male	35	19/01/2007	C22.0 Liver	Hepatocellular carcinoma, NOS	C220
Female	48	19/01/2007	C77.0 Lymph nodes of head, face and	Burkitt lymphoma, NOS	C837
Male	70	24/01/2007	C61.9 Prostate gland	Squamous cell carcinoma, NOS	C61
Female	12	24/01/2007	C40.9 Bone of limb, NOS	Osteosarcoma, NOS	C409
Female	45	24/01/2007	C53.9 Cervix uteri	Squamous cell carcinoma, NOS	C539
Female	23	25/01/2007	C53.9 Cervix uteri	Choriocarcinoma, NOS	C539
Female	35	25/01/2007	C53.9 Cervix uteri	Squamous cell carcinoma, microinvasive	C539
Female	70	25/01/2007	C53.8 Overl. lesion of cervix uteri	Squamous cell carcinoma, NOS	C538
Male	20	26/01/2007	C44.9 Skin, NOS	Malignant melanoma, regressing	C439
Male	70	26/01/2007	C49.2 Soft tissues of lower limb an	Malignant melanoma, regressing	C492
Male	16	26/01/2007	C49.9 Other soft tissues	Small cell carcinoma, NOS	C499
Female	41	27/01/2007	C57.9 Female genital tract, NOS	Adenocarcinoma, NOS	C579
Male	68	30/01/2007	C61.9 Prostate gland	Carcinoma, NOS	C61
Female	60	31/01/2007	C53.9 Cervix uteri	Squamous cell carcinoma, NOS	C539
Male	30	31/01/2007	C67.9 Urinary bladder, NOS	Squamous cell carcinoma, NOS	C679
Female	26	31/01/2007	C57.9 Female genital tract, NOS	Choriocarcinoma, NOS	C579
Female	59	31/01/2007	C53.9 Cervix uteri	Squamous cell carcinoma, NOS	C539
Female	56	31/01/2007	C50.9 Breast, NOS	Carcinoma, NOS	C509
Female	40	31/01/2007	C56.9 Ovary	Carcinoma, NOS	C56
Female	48	31/01/2007	C67.9 Urinary bladder, NOS	Squamous cell carcinoma, NOS	C679
Female	50	31/01/2007	C53.9 Cervix uteri	Squamous cell carcinoma, NOS	C539
Male	26	31/01/2007	C26.9 Gastrointestinal tract, NOS	Adenocarcinoma, NOS	C269
Female	60	31/01/2007	C53.9 Cervix uteri	Squamous cell carcinoma, NOS	C539
Male	38	2007-01-02	C49.9 Other soft tissues	Dermatofibrosarcoma, NOS	C449
Female	50	2007-01-02	C57.9 Female genital tract, NOS	Papillary carcinoma, NOS	C579
Male	33	2007-01-02	C50.9 Breast, NOS	Infiltrating duct carcinoma, NOS	C509
Male	29	2007-07-02	C40.2 Long bones of lower limb	Synovial sarcoma, NOS	C402
Female	67	2007-07-02	C44.2 External ear	Carcinoma, NOS	C442
Male	65	2007-07-02	C67.9 Urinary bladder, NOS	Adenocarcinoma, NOS	C679
Female	30	2007-07-02	C53.9 Cervix uteri	Squamous cell carcinoma, NOS	C539
Female	75	2007-07-02	C53.9 Cervix uteri	Squamous cell carcinoma, NOS	C539
Male	65	2007-09-02	C49.0 Soft tissues of head, face, &	Carcinoma, NOS	C490
Female	43	2007-09-02	C50.9 Breast, NOS	Infiltrating duct carcinoma, NOS	C509
Female	30	14/02/2007	C50.9 Breast, NOS	Infiltrating duct carcinoma, NOS	C509
Female	60	14/02/2007	C44.7 Skin of lower limb and hip	Malignant melanoma, regressing	C437
Female	40	14/02/2007	C39.9 Ill-defined sites within resp	Carcinoma, NOS	C399
Female	40	14/02/2007	C49.1 Soft tissues of upper limb, s	Carcinoma, NOS	C491
Male	70	15/02/2007	C44.6 Skin of upper limb and should	Squamous cell carcinoma, NOS	C446
Female	41	15/02/2007	C53.9 Cervix uteri	Squamous cell carcinoma, NOS	C539
Female	30	15/02/2007	C50.9 Breast, NOS	Infiltrating duct and lobular carcinoma	C509
Male	90	15/02/2007	C61.9 Prostate gland	Adenocarcinoma, NOS	C61
Male	84	15/02/2007	C20.9 Rectum, NOS	Adenocarcinoma, NOS	C20
Male	40	16/02/2007	C39.9 Ill-defined sites within resp	Carcinoma, NOS	C399
Male	60	16/02/2007	C44.9 Skin, NOS	Squamous cell carcinoma, NOS	C449
Female	45	19/02/2007	C44.9 Skin, NOS	Squamous cell carcinoma, NOS	C449
Female	55	20/02/2007	C57.9 Female genital tract, NOS	Squamous cell carcinoma, NOS	C579
Male	60	21/02/2007	C61.9 Prostate gland	Adenocarcinoma, NOS	C61
Female	35	25/02/2007	C19.9 Rectosigmoid junction	Adenocarcinoma, NOS	C19
Male	65	25/02/2007	C64.9 Kidney, NOS	Renal cell carcinoma, NOS	C64
Male	55	26/02/2007	C40.8 Overl. lesion of bones of lim	Adenocarcinoma, NOS	C408
Female	60	26/02/2007	C53.9 Cervix uteri	Squamous cell carcinoma, NOS	C539
Male	26	27/02/2007	C41.0 Bones of skull and face	Squamous cell carcinoma, NOS	C410
Female	52	28/02/2007	C53.9 Cervix uteri	Squamous cell carcinoma, NOS	C539
Male	50	28/02/2007	C49.0 Soft tissues of head, face, &	Kaposi sarcoma	C461
Female	22	2007-01-03	C53.9 Cervix uteri	Choriocarcinoma, NOS	C539
Male	68	2007-02-03	C61.9 Prostate gland	Adenocarcinoma, NOS	C61
Male	55	2007-05-03	C49.9 Other soft tissues	Malignant fibrous histiocytoma	C499
Female	70	2007-06-03	C50.9 Breast, NOS	Infiltrating duct mixed with other types of car	C509
Male	90	2007-07-03	C61.9 Prostate gland	Carcinoma, NOS	C61
Female	35	2007-07-03	C50.9 Breast, NOS	Infiltrating duct carcinoma, NOS	C509
Female	55	2007-08-03	C44.9 Skin, NOS	Squamous cell carcinoma, NOS	C449
Female	45	2007-08-03	C44.4 Skin of scalp and neck	Squamous cell carcinoma, NOS	C444
Male	80	2007-08-03	C61.9 Prostate gland	Adenocarcinoma, NOS	C61
Female	30	2007-08-03	C53.9 Cervix uteri	Squamous cell carcinoma, NOS	C539
Female	50	2007-09-03	C56.9 Ovary	Adenocarcinoma, NOS	C56
Male	70	2007-09-03	C61.9 Prostate gland	Adenocarcinoma, NOS	C61
Male	45	13/03/2007	C39.9 Ill-defined sites within resp	Squamous cell carcinoma, NOS	C399
Female	55	13/03/2007	C57.9 Female genital tract, NOS	Squamous cell carcinoma, NOS	C579
Male	46	14/03/2007	C16.3 Gastric antrum	Adenocarcinoma, NOS	C163
Female	31	15/03/2007	C53.9 Cervix uteri	Squamous cell carcinoma, NOS	C539
Female	48	15/03/2007	C50.9 Breast, NOS	Infiltrating duct carcinoma, NOS	C509
Male	48	16/03/2007	C18.0 Cecum	Adenocarcinoma, NOS	C180
Female	30	17/03/2007	C53.9 Cervix uteri	Squamous cell carcinoma, NOS	C539
Male	70	17/03/2007	C16.9 Stomach, NOS	Adenocarcinoma, NOS	C169
Female	17	20/03/2007	C49.0 Soft tissues of head, face, &	Burkitt lymphoma, NOS	C837
Female	8	21/03/2007	C49.9 Other soft tissues	Embryonal rhabdomyosarcoma, NOS	C499
Female	40	22/03/2007	C16.9 Stomach, NOS	Carcinoma, NOS	C169
Female	50	26/03/2007	C49.0 Soft tissues of head, face, &	Carcinoma, NOS	C490
Female	80	27/03/2007	C49.6 Soft tissues of trunk	Dermatofibrosarcoma, NOS	C449
Female	60	27/03/2007	C50.9 Breast, NOS	Infiltrating duct carcinoma, NOS	C509
Female	35	27/03/2007	C50.9 Breast, NOS	Infiltrating ductular carcinoma	C509
Female	43	30/03/2007	C50.9 Breast, NOS	Carcinoma, NOS	C509
Female	50	30/03/2007	C77.0 Lymph nodes of head, face and	Hodgkin lymphoma, NOS	C819
Female	65	30/03/2007	C61.9 Prostate gland	Clear cell adenocarcinoma, NOS	C61
Male	30	2007-01-04	C67.9 Urinary bladder, NOS	Burkitt lymphoma, NOS	C837
Male	30	2007-01-04	C49.6 Soft tissues of trunk	Dermatofibrosarcoma, NOS	C449
Male	27	2007-02-04	C44.4 Skin of scalp and neck	Squamous cell carcinoma, NOS	C444
Male	60	2007-02-04	C44.4 Skin of scalp and neck	Squamous cell carcinoma, microinvasive	C444
Male	63	2007-02-04	C44.4 Skin of scalp and neck	Squamous cell carcinoma, NOS	C444
Male	55	2007-05-04	C49.5 Soft tissues of pelvis	Stromal sarcoma, NOS	C495
Male	23	2007-05-04	C04.9 Floor of mouth, NOS	Anaplastic large cell lymphoma, T cell and Nul	C845
Female	65	2007-05-04	C26.9 Gastrointestinal tract, NOS	Papillary adenocarcinoma, NOS	C269
Male	39	2007-09-04	C67.9 Urinary bladder, NOS	Squamous cell carcinoma, NOS	C679
Female	45	2007-10-04	C50.9 Breast, NOS	Carcinoma, NOS	C509
Female	57	2007-10-04	C26.9 Gastrointestinal tract, NOS	Adenocarcinoma, NOS	C269
Male	70	2007-10-04	C61.9 Prostate gland	Adenocarcinoma, NOS	C61
Male	70	16/04/2007	C40.9 Bone of limb, NOS	Adenocarcinoma, NOS	C409
Female	60	17/04/2007	C44.9 Skin, NOS	Squamous cell carcinoma, microinvasive	C449
Male	6	17/04/2007	C44.9 Skin, NOS	Kaposi sarcoma	C460
Female	55	19/04/2007	C56.9 Ovary	Anaplastic large cell lymphoma, T cell and Nul	C845
Female	35	19/04/2007	C44.6 Skin of upper limb and should	Squamous cell carcinoma, NOS	C446
Female	40	19/04/2007	C56.9 Ovary	Adenocarcinoma, NOS	C56
Female	53	24/04/2007	C44.9 Skin, NOS	Squamous cell carcinoma, microinvasive	C449
Female	40	24/04/2007	C50.9 Breast, NOS	Carcinoma, NOS	C509
Female	53	30/04/2007	C64.9 Kidney, NOS	Squamous cell carcinoma, NOS	C64
Male	65	2007-02-05	C61.9 Prostate gland	Adenocarcinoma, NOS	C61
Female	45	2007-02-05	C44.9 Skin, NOS	Squamous cell carcinoma, NOS	C449
Female	35	2007-03-05	C53.9 Cervix uteri	Squamous cell carcinoma, NOS	C539
Female	50	2007-03-05	C50.9 Breast, NOS	Infiltrating ductular carcinoma	C509
Male	28	2007-03-05	C20.9 Rectum, NOS	Adenocarcinoma, NOS	C20
Male	85	2007-05-05	C61.9 Prostate gland	Adenocarcinoma, NOS	C61
Male	55	2007-07-05	C20.9 Rectum, NOS	Adenocarcinoma, intestinal type	C20
Female	75	2007-07-05	C73.9 Thyroid gland	Follicular carcinoma, minimally invasive	C73
Male	22	2007-07-05	C49.2 Soft tissues of lower limb an	Rhabdomyosarcoma, NOS	C492
Female	35	2007-07-05	C53.9 Cervix uteri	Squamous cell carcinoma, NOS	C539
Male	46	2007-08-05	C49.9 Other soft tissues	Squamous cell carcinoma, NOS	C499
Male	63	2007-09-05	C44.4 Skin of scalp and neck	Squamous cell carcinoma, NOS	C444
Male	39	2007-09-05	C20.9 Rectum, NOS	Adenocarcinoma, NOS	C20
Female	30	2007-09-05	C56.9 Ovary	Adenocarcinoma, NOS	C56
Male	41	2007-10-05	C49.6 Soft tissues of trunk	Malignant fibrous histiocytoma	C496
Male	55	2007-11-05	C22.0 Liver	Adenocarcinoma, NOS	C221
Female	50	2007-11-05	C57.9 Female genital tract, NOS	Choriocarcinoma, NOS	C579
Female	35	2007-11-05	C49.2 Soft tissues of lower limb an	Liposarcoma, NOS	C492
Male	7	14/05/2007	C77.1 Intrathoracic lymph nodes	Hodgkin lymphoma, nodular lymphocyte predominan	C810
Female	15	15/05/2007	C44.9 Skin, NOS	Squamous cell carcinoma, NOS	C449
Female	35	15/05/2007	C53.9 Cervix uteri	Squamous cell carcinoma, NOS	C539
Male	45	15/05/2007	C39.9 Ill-defined sites within resp	Squamous cell carcinoma, NOS	C399
Male	70	17/05/2007	C61.9 Prostate gland	Adenocarcinoma, NOS	C61
Female	55	17/05/2007	C52.9 Vagina, NOS	Squamous cell carcinoma, NOS	C52
Male	70	19/05/2007	C49.9 Other soft tissues	Malignant fibrous histiocytoma	C499
Female	50	21/05/2007	C53.9 Cervix uteri	Squamous cell carcinoma, NOS	C539
Female	55	22/05/2007	C50.9 Breast, NOS	Infiltrating ductular carcinoma	C509
Male	70	22/05/2007	C61.9 Prostate gland	Adenocarcinoma, NOS	C61
Female	27	22/05/2007	C73.9 Thyroid gland	Papillary carcinoma, NOS	C73
Female	40	22/05/2007	C10.2 Lateral wall of oropharynx	Anaplastic large cell lymphoma, T cell and Nul	C845
Female	7	23/05/2007	C49.2 Soft tissues of lower limb an	Osteosarcoma, NOS	C419
Female	60	23/05/2007	C57.9 Female genital tract, NOS	Squamous cell carcinoma, NOS	C579
Male	43	23/05/2007	C39.9 Ill-defined sites within resp	Adenocarcinoma, NOS	C399
Female	35	23/05/2007	C53.9 Cervix uteri	Carcinoma, NOS	C539
Female	55	24/05/2007	C20.9 Rectum, NOS	Adenocarcinoma, NOS	C20
Female	40	30/05/2007	C53.9 Cervix uteri	Squamous cell carcinoma, NOS	C539
Female	43	31/05/2007	C56.9 Ovary	Mucinous adenocarcinoma	C56
Female	43	2007-01-06	C53.9 Cervix uteri	Squamous cell carcinoma, NOS	C539
Male	58	2007-01-06	C50.9 Breast, NOS	Infiltrating ductular carcinoma	C509
Female	35	2007-02-06	C67.9 Urinary bladder, NOS	Squamous cell carcinoma, NOS	C679
Female	40	2007-02-06	C50.9 Breast, NOS	Anaplastic large cell lymphoma, T cell and Nul	C845
Male	65	2007-06-06	C44.9 Skin, NOS	Squamous cell carcinoma, NOS	C449
Female	70	2007-07-06	C53.9 Cervix uteri	Squamous cell carcinoma, NOS	C539
Female	50	14/06/2007	C39.9 Ill-defined sites within resp	Anaplastic large cell lymphoma, T cell and Nul	C845
Female	16	15/06/2007	C57.9 Female genital tract, NOS	Choriocarcinoma, NOS	C579
Female	45	15/06/2007	C41.0 Bones of skull and face	Osteosarcoma, NOS	C410
Female	41	15/06/2007	C50.9 Breast, NOS	Anaplastic large cell lymphoma, T cell and Nul	C845
Female	50	18/06/2007	C50.9 Breast, NOS	Infiltrating ductular carcinoma	C509
Male	55	19/06/2007	C20.9 Rectum, NOS	Mucinous adenocarcinoma	C20
Female	40	19/06/2007	C50.9 Breast, NOS	Infiltrating ductular carcinoma	C509
Male	82	25/06/2007	C61.9 Prostate gland	Adenocarcinoma, NOS	C61
Male	55	25/06/2007	C61.9 Prostate gland	Squamous cell carcinoma, NOS	C61
Male	60	26/06/2007	C61.9 Prostate gland	Adenocarcinoma, NOS	C61
Male	54	28/06/2007	C19.9 Rectosigmoid junction	Adenocarcinoma, NOS	C19
Male	70	28/06/2007	C61.9 Prostate gland	Adenocarcinoma, NOS	C61
Female	28	29/06/2007	C53.9 Cervix uteri	Kaposi sarcoma	C467
Female	60	29/06/2007	C50.9 Breast, NOS	Infiltrating ductular carcinoma	C509
Female	38	2007-02-07	C53.9 Cervix uteri	Squamous cell carcinoma, NOS	C539
Male	80	2007-02-07	C61.9 Prostate gland	Adenocarcinoma, NOS	C61
Male	25	2007-02-07	C44.5 Skin of trunk	Squamous cell carcinoma, NOS	C445
Male	22	2007-02-07	C49.0 Soft tissues of head, face, &	Squamous cell carcinoma, NOS	C490
Male	65	2007-04-07	C39.9 Ill-defined sites within resp	Adenocarcinoma, NOS	C399
Male	45	2007-04-07	C67.9 Urinary bladder, NOS	Squamous cell carcinoma, NOS	C679
Female	50	2007-06-07	C53.9 Cervix uteri	Squamous cell carcinoma, microinvasive	C539
Female	40	2007-10-07	C44.9 Skin, NOS	Malignant melanoma, regressing	C439
Female	36	2007-10-07	C50.9 Breast, NOS	Infiltrating ductular carcinoma	C509
Male	70	2007-11-07	C49.9 Other soft tissues	Squamous cell carcinoma, NOS	C499
Male	60	2007-11-07	C44.9 Skin, NOS	Squamous cell carcinoma, NOS	C449
Male	31	2007-11-07	C67.9 Urinary bladder, NOS	Squamous cell carcinoma, NOS	C679
Female	18	13/07/2007	C53.9 Cervix uteri	Carcinoma, NOS	C539
Female	60	13/07/2007	C50.9 Breast, NOS	Squamous cell carcinoma, NOS	C509
Male	55	13/07/2007	C61.9 Prostate gland	Adenocarcinoma, NOS	C61
Male	72	13/07/2007	C61.9 Prostate gland	Adenocarcinoma, NOS	C61
Female	30	13/07/2007	C77.9 Lymph node, NOS	Adenocarcinoma, NOS	C779
Male	65	14/07/2007	C61.9 Prostate gland	Adenocarcinoma, NOS	C61
Female	60	14/07/2007	C53.9 Cervix uteri	Squamous cell carcinoma, NOS	C539
Male	67	14/07/2007	C44.9 Skin, NOS	Basal cell carcinoma, NOS	C449
Male	63	16/07/2007	C69.0 Conjunctiva	Squamous cell carcinoma, NOS	C690
Female	60	16/07/2007	C53.9 Cervix uteri	Squamous cell carcinoma, NOS	C539
Female	50	21/07/2007	C53.9 Cervix uteri	Squamous cell carcinoma, NOS	C539
Male	25	21/07/2007	C21.8 Overl. lesion rectum, anal ca	Adenocarcinoma, NOS	C218
Female	15	23/07/2007	C57.9 Female genital tract, NOS	Carcinoma, NOS	C579
Male	60	25/07/2007	C44.9 Skin, NOS	Squamous cell carcinoma, NOS	C449
Male	45	25/07/2007	C49.6 Soft tissues of trunk	Dermatofibrosarcoma, NOS	C449
Male	42	25/07/2007	C20.9 Rectum, NOS	Carcinoma, NOS	C20
Female	45	26/07/2007	C50.9 Breast, NOS	Infiltrating duct and lobular carcinoma	C509
Male	63	26/07/2007	C77.0 Lymph nodes of head, face and	Squamous cell carcinoma, NOS	C770
Female	23	27/07/2007	C50.9 Breast, NOS	Infiltrating ductular carcinoma	C509
Female	50	27/07/2007	C44.9 Skin, NOS	Squamous cell carcinoma, NOS	C449
Female	74	28/07/2007	C50.9 Breast, NOS	Infiltrating duct carcinoma, NOS	C509
Female	38	28/07/2007	C50.9 Breast, NOS	Infiltrating ductular carcinoma	C509
Male	40	28/07/2007	C20.9 Rectum, NOS	Adenocarcinoma, NOS	C20
Male	75	28/07/2007	C61.9 Prostate gland	Adenocarcinoma, NOS	C61
Male	60	28/07/2007	C61.9 Prostate gland	Adenocarcinoma, NOS	C61
Female	47	28/07/2007	C50.9 Breast, NOS	Infiltrating ductular carcinoma	C509
Female	40	30/07/2007	C44.9 Skin, NOS	Squamous cell carcinoma, NOS	C449
Female	27	30/07/2007	C50.9 Breast, NOS	Infiltrating ductular carcinoma	C509
Female	23	30/07/2007	C77.0 Lymph nodes of head, face and	Kaposi sarcoma	C463
Male	50	2007-03-08	C61.9 Prostate gland	Adenocarcinoma, NOS	C61
Male	40	2007-07-08	C49.4 Soft tissues of abdomen	Malignant lymphoma, NOS	C859
Female	58	2007-07-08	C53.9 Cervix uteri	Squamous cell carcinoma, NOS	C539
Female	67	2007-07-08	C57.9 Female genital tract, NOS	Adenocarcinoma, NOS	C579
Female	35	2007-07-08	C53.9 Cervix uteri	Squamous cell carcinoma, NOS	C539
Male	65	2007-07-08	C61.9 Prostate gland	Adenocarcinoma, NOS	C61
Female	50	2007-07-08	C53.9 Cervix uteri	Carcinoma, NOS	C539
Male	7	2007-08-08	C49.0 Soft tissues of head, face, &	Hodgkin lymphoma, nodular sclerosis, grade 1	C811
Female	65	2007-09-08	C52.9 Vagina, NOS	Adenosquamous carcinoma	C52
Female	38	2007-09-08	C57.9 Female genital tract, NOS	Choriocarcinoma, NOS	C579
Female	53	2007-10-08	C44.7 Skin of lower limb and hip	Malignant melanoma, regressing	C437
Female	60	2007-10-08	C44.9 Skin, NOS	Squamous cell carcinoma, NOS	C449
Male	45	2007-10-08	C49.9 Other soft tissues	Squamous cell carcinoma, NOS	C499
Male	36	2007-10-08	C44.9 Skin, NOS	Kaposi sarcoma	C460
Female	65	13/08/2007	C53.9 Cervix uteri	Squamous cell carcinoma, NOS	C539
Female	50	13/08/2007	C50.9 Breast, NOS	Stromal sarcoma, NOS	C509
Female	60	14/08/2007	C50.9 Breast, NOS	Papillary carcinoma, NOS	C509
Male	52	14/08/2007	C77.9 Lymph node, NOS	Hodgkin lymphoma, NOS	C819
Male	64	15/08/2007	C39.9 Ill-defined sites within resp	Squamous cell carcinoma, NOS	C399
Female	51	17/08/2007	C50.9 Breast, NOS	Infiltrating lobular mixed with other types of	C509
Male	71	17/08/2007	C61.9 Prostate gland	Adenocarcinoma, NOS	C61
Male	60	20/08/2007	C61.9 Prostate gland	Adenocarcinoma, NOS	C61
Male	60	20/08/2007	C19.9 Rectosigmoid junction	Carcinoma, NOS	C19
Female	48	20/08/2007	C67.9 Urinary bladder, NOS	Squamous cell carcinoma, NOS	C679
Male	60	20/08/2007	C67.9 Urinary bladder, NOS	Anaplastic large cell lymphoma, T cell and Nul	C845
Female	37	20/08/2007	C53.9 Cervix uteri	Carcinoma, NOS	C539
Male	18	21/08/2007	C67.9 Urinary bladder, NOS	Squamous cell carcinoma, NOS	C679
Female	47	22/08/2007	C57.9 Female genital tract, NOS	Leiomyosarcoma, NOS	C579
Female	50	23/08/2007	C56.9 Ovary	Mucinous adenocarcinoma	C56
Female	50	25/08/2007	C44.9 Skin, NOS	Malignant melanoma, regressing	C439
Male	58	27/08/2007	C16.9 Stomach, NOS	Adenocarcinoma, NOS	C169
Female	50	27/08/2007	C18.4 Transverse colon	Adenocarcinoma, intestinal type	C184
Female	60	27/08/2007	C44.9 Skin, NOS	Malignant melanoma, regressing	C439
Male	80	27/08/2007	C77.3 Lymph nodes of axilla or arm	Malignant lymphoma, lymphoplasmacytic	C838
Male	68	27/08/2007	C69.0 Conjunctiva	Squamous cell carcinoma, NOS	C690
Male	27	27/08/2007	C77.9 Lymph node, NOS	Malignant lymphoma, mixed small and large cell,	C832
Male	50	28/08/2007	C41.9 Bone, NOS	Squamous cell carcinoma, NOS	C419
Male	23	28/08/2007	C49.9 Other soft tissues	Osteosarcoma, NOS	C419
Male	41	28/08/2007	C67.9 Urinary bladder, NOS	Squamous cell carcinoma, NOS	C679
Male	45	28/08/2007	C50.9 Breast, NOS	Carcinoma, NOS	C509
Male	55	29/08/2007	C39.9 Ill-defined sites within resp	Squamous cell carcinoma, NOS	C399
Female	55	29/08/2007	C53.9 Cervix uteri	Squamous cell carcinoma, NOS	C539
Male	60	29/08/2007	C61.9 Prostate gland	Squamous cell carcinoma, NOS	C61
Male	56	30/08/2007	C61.9 Prostate gland	Squamous cell carcinoma, NOS	C61
Female	34	31/08/2007	C53.9 Cervix uteri	Clear cell adenocarcinoma, NOS	C539
Female	50	31/08/2007	C44.9 Skin, NOS	Malignant melanoma, regressing	C439
Male	40	31/08/2007	C44.9 Skin, NOS	Squamous cell carcinoma, NOS	C449
Female	34	2007-03-09	C50.9 Breast, NOS	Infiltrating ductular carcinoma	C509
Female	70	2007-03-09	C50.9 Breast, NOS	Infiltrating ductular carcinoma	C509
Male	20	2007-03-09	C44.9 Skin, NOS	Adenocarcinoma, NOS	C449
Male	3	2007-03-09	C77.9 Lymph node, NOS	Kaposi sarcoma	C463
Male	70	2007-03-09	C61.9 Prostate gland	Adenocarcinoma, NOS	C61
Female	65	2007-03-09	C50.9 Breast, NOS	Scirrhous adenocarcinoma	C509
Female	70	2007-03-09	C56.9 Ovary	Adenocarcinoma, NOS	C56
Female	20	2007-03-09	C16.3 Gastric antrum	Adenocarcinoma, NOS	C163
Male	58	2007-05-09	C61.9 Prostate gland	Adenocarcinoma, NOS	C61
Male	57	2007-05-09	C44.9 Skin, NOS	Carcinoma, NOS	C449
Male	63	2007-05-09	C21.8 Overl. lesion rectum, anal ca	Adenocarcinoma, NOS	C218
Male	67	2007-06-09	C44.9 Skin, NOS	Malignant melanoma, regressing	C439
Male	50	2007-06-09	C26.9 Gastrointestinal tract, NOS	Leiomyosarcoma, NOS	C269
Male	79	2007-07-09	C61.9 Prostate gland	Adenocarcinoma, NOS	C61
Female	25	2007-11-09	C53.9 Cervix uteri	Squamous cell carcinoma, NOS	C539
Female	40	2007-11-09	C73.9 Thyroid gland	Follicular adenocarcinoma, NOS	C73
Female	55	2007-12-09	C50.9 Breast, NOS	Infiltrating ductular carcinoma	C509
Female	35	2007-12-09	C50.9 Breast, NOS	Infiltrating duct carcinoma, NOS	C509
Male	70	2007-12-09	C61.9 Prostate gland	Adenocarcinoma, NOS	C61
Female	43	2007-12-09	C56.9 Ovary	Papillary cystadenocarcinoma, NOS	C56
Female	75	2007-12-09	C53.9 Cervix uteri	Squamous cell carcinoma, NOS	C539
Male	25	2007-12-09	C44.9 Skin, NOS	Squamous cell carcinoma, NOS	C449
Female	25	13/09/2007	C44.9 Skin, NOS	Squamous cell carcinoma, microinvasive	C449
Female	35	13/09/2007	C50.9 Breast, NOS	Malignant fibrous histiocytoma	C509
Male	57	13/09/2007	C76.2 Abdomen, NOS	Malignant fibrous histiocytoma	C494
Male	25	13/09/2007	C76.5 Lower limb, NOS	Dermatofibrosarcoma, NOS	C447
Female	40	13/09/2007	C44.9 Skin, NOS	Squamous cell carcinoma, NOS	C449
Female	55	17/09/2007	C16.3 Gastric antrum	Adenocarcinoma, NOS	C163
Male	61	17/09/2007	C61.9 Prostate gland	Adenocarcinoma, NOS	C61
Male	56	17/09/2007	C49.2 Soft tissues of lower limb an	Malignant fibrous histiocytoma	C492
Male	45	17/09/2007	C69.6 Orbit, NOS	Squamous cell carcinoma, NOS	C696
Female	30	18/09/2007	C49.3 Soft tissues of thorax	Sarcoma, NOS	C493
Female	55	18/09/2007	C55.9 Uterus, NOS	Adenocarcinoma with squamous metaplasia	C55
Female	56	18/09/2007	C39.9 Ill-defined sites within resp	Anaplastic large cell lymphoma, T cell and Nul	C845
Male	57	21/09/2007	C50.9 Breast, NOS	Carcinoma, NOS	C509
Male	50	27/09/2007	C50.9 Breast, NOS	Infiltrating ductular carcinoma	C509
Male	53	2007-03-10	C26.9 Gastrointestinal tract, NOS	Adenocarcinoma, NOS	C269
Female	70	2007-08-10	C50.9 Breast, NOS	Carcinoma, NOS	C509
Female	37	2007-08-10	C50.9 Breast, NOS	Infiltrating ductular carcinoma	C509
Male	75	2007-08-10	C77.9 Lymph node, NOS	Metaplastic carcinoma, NOS	C779
Male	56	2007-08-10	C26.9 Gastrointestinal tract, NOS	Adenocarcinoma, NOS	C269
Male	57	2007-08-10	C44.7 Skin of lower limb and hip	Squamous cell carcinoma, NOS	C447
Female	35	2007-08-10	C50.9 Breast, NOS	Infiltrating duct carcinoma, NOS	C509
Male	70	2007-08-10	C61.9 Prostate gland	Adenocarcinoma, NOS	C61
Male	70	2007-09-10	C61.9 Prostate gland	Adenocarcinoma, NOS	C61
Female	50	2007-09-10	C53.9 Cervix uteri	Squamous cell carcinoma, large cell, nonkeratin	C539
Male	55	2007-11-10	C61.9 Prostate gland	Squamous cell carcinoma, NOS	C61
Male	60	16/10/2007	C21.8 Overl. lesion rectum, anal ca	Adenocarcinoma, NOS	C218
Female	70	16/10/2007	C55.9 Uterus, NOS	Squamous cell carcinoma, large cell, nonkeratin	C55
Female	35	16/10/2007	C50.9 Breast, NOS	Infiltrating ductular carcinoma	C509
Male	50	17/10/2007	C44.8 Overl. lesion of skin	Squamous cell carcinoma, NOS	C448
Female	51	18/10/2007	C56.9 Ovary	Papillary mucinous cystadenocarcinoma	C56
Female	40	18/10/2007	C49.5 Soft tissues of pelvis	Dermatofibrosarcoma, NOS	C449
Female	23	18/10/2007	C44.7 Skin of lower limb and hip	Squamous cell carcinoma, NOS	C447
Female	48	18/10/2007	C50.9 Breast, NOS	Carcinoma, NOS	C509
Female	55	18/10/2007	C53.9 Cervix uteri	Squamous cell carcinoma, keratinizing, NOS	C539
Male	60	18/10/2007	C61.9 Prostate gland	Adenocarcinoma, NOS	C61
Female	60	20/10/2007	C52.9 Vagina, NOS	Carcinoma, NOS	C52
Male	80	20/10/2007	C44.9 Skin, NOS	Squamous cell carcinoma, NOS	C449
Male	50	20/10/2007	C49.2 Soft tissues of lower limb an	Malignant melanoma, regressing	C492
Female	49	22/10/2007	C50.9 Breast, NOS	Carcinoma, NOS	C509
Male	70	22/10/2007	C61.9 Prostate gland	Adenocarcinoma, NOS	C61
Male	61	24/10/2007	C44.9 Skin, NOS	Kaposi sarcoma	C460
Female	40	24/10/2007	C53.9 Cervix uteri	Squamous cell carcinoma, large cell, nonkeratin	C539
Female	37	24/10/2007	C55.9 Uterus, NOS	Sarcoma, NOS	C55
Female	70	24/10/2007	C53.9 Cervix uteri	Squamous cell carcinoma, NOS	C539
Male	35	29/10/2007	C77.0 Lymph nodes of head, face and	Malignant lymphoma, small B lymphocytic, NOS	C830
Female	45	29/10/2007	C56.9 Ovary	Carcinoma, NOS	C56
Female	60	29/10/2007	C53.9 Cervix uteri	Squamous cell carcinoma, small cell, nonkeratin	C539
Male	60	29/10/2007	C44.9 Skin, NOS	Malignant melanoma, NOS (except juvenile melano	C439
Female	23	29/10/2007	C49.1 Soft tissues of upper limb, s	Dermatofibrosarcoma, NOS	C449
Female	40	29/10/2007	C44.9 Skin, NOS	Squamous cell carcinoma, NOS	C449
Male	56	29/10/2007	C67.9 Urinary bladder, NOS	Adenocarcinoma, NOS	C679
Female	45	29/10/2007	C53.9 Cervix uteri	Squamous cell carcinoma, large cell, nonkeratin	C539
Female	70	31/10/2007	C50.9 Breast, NOS	Infiltrating ductular carcinoma	C509
Female	37	2007-05-11	C56.9 Ovary	Carcinoma, NOS	C56
Female	60	2007-05-11	C55.9 Uterus, NOS	Leiomyosarcoma, NOS	C55
Male	40	2007-05-11	C44.9 Skin, NOS	Squamous cell carcinoma, NOS	C449
Female	50	2007-06-11	C53.9 Cervix uteri	Squamous cell carcinoma, large cell, nonkeratin	C539
Female	35	2007-06-11	C53.9 Cervix uteri	Squamous cell carcinoma, keratinizing, NOS	C539
Female	52	2007-06-11	C73.9 Thyroid gland	Papillary carcinoma, columnar cell	C73
Female	36	2007-06-11	C50.9 Breast, NOS	Squamous cell carcinoma, NOS	C509
Female	33	2007-06-11	C50.9 Breast, NOS	Carcinoma, NOS	C509
Female	37	2007-06-11	C51.9 Vulva, NOS	Squamous cell carcinoma, clear cell type	C519
Female	16	2007-06-11	C49.9 Other soft tissues	Kaposi sarcoma	C461
Female	50	2007-06-11	C21.8 Overl. lesion rectum, anal ca	Adenocarcinoma, NOS	C218
Female	60	2007-06-11	C56.9 Ovary	Granulosa cell tumor, malignant	C56
Male	55	2007-08-11	C67.9 Urinary bladder, NOS	Carcinoma, NOS	C679
Female	81	14/11/2007	C50.9 Breast, NOS	Adenocarcinoma, NOS	C509
Female	65	15/11/2007	C50.9 Breast, NOS	Adenocarcinoma, NOS	C509
Male	22	16/11/2007	C20.9 Rectum, NOS	Adenocarcinoma, NOS	C20
Male	60	16/11/2007	C10.9 Oropharynx, NOS	Squamous cell carcinoma, small cell, nonkeratin	C109
Female	24	16/11/2007	C50.9 Breast, NOS	Infiltrating ductular carcinoma	C509
Female	50	16/11/2007	C53.9 Cervix uteri	Squamous cell carcinoma, large cell, nonkeratin	C539
Female	45	20/11/2007	C64.9 Kidney, NOS	Renal cell carcinoma, NOS	C64
Female	47	20/11/2007	C67.9 Urinary bladder, NOS	Squamous cell carcinoma, NOS	C679
Female	50	23/11/2007	C40.9 Bone of limb, NOS	Synovial sarcoma, biphasic	C409
Female	48	23/11/2007	C50.9 Breast, NOS	Infiltrating ductular carcinoma	C509
Female	25	24/11/2007	C40.9 Bone of limb, NOS	Chondrosarcoma, NOS	C409
Female	35	24/11/2007	C53.9 Cervix uteri	Squamous cell carcinoma, NOS	C539
Female	67	24/11/2007	C16.3 Gastric antrum	Carcinoma, NOS	C163
Female	50	24/11/2007	C50.9 Breast, NOS	Infiltrating ductular carcinoma	C509
Male	55	26/11/2007	C49.9 Other soft tissues	Malig. peripheral nerve sheath tumor, rhabdomyo	C499
Female	50	27/11/2007	C21.8 Overl. lesion rectum, anal ca	Adenocarcinoma, NOS	C218
Male	40	29/11/2007	C30.1 Middle ear	Squamous cell carcinoma, microinvasive	C301
Male	70	29/11/2007	C61.9 Prostate gland	Adenocarcinoma, NOS	C61
Male	61	30/11/2007	C49.9 Other soft tissues	Malignant lymphoma, non-Hodgkin, NOS	C859
Male	20	2007-03-12	C39.9 Ill-defined sites within resp	Squamous cell carcinoma, NOS	C399
Male	80	2007-03-12	C67.9 Urinary bladder, NOS	Squamous cell carcinoma, NOS	C679
Female	24	2007-03-12	C50.9 Breast, NOS	Infiltrating ductular carcinoma	C509
Female	60	2007-04-12	C44.9 Skin, NOS	Squamous cell carcinoma, NOS	C449
Male	55	2007-04-12	C49.4 Soft tissues of abdomen	Sarcoma, NOS	C494
Male	75	2007-05-12	C61.9 Prostate gland	Adenocarcinoma, NOS	C61
Female	55	2007-05-12	C53.9 Cervix uteri	Squamous cell carcinoma, small cell, nonkeratin	C539
Male	6	2007-05-12	C49.9 Other soft tissues	Kaposi sarcoma	C461
Female	50	2007-05-12	C56.9 Ovary	Malignant tumor, giant cell type	C56
Male	59	2007-07-12	C62.9 Testis, NOS	Adenocarcinoma, NOS	C629
Male	22	2007-07-12	C21.8 Overl. lesion rectum, anal ca	Adenocarcinoma, NOS	C218
Male	40	2007-11-12	C44.9 Skin, NOS	Kaposi sarcoma	C460
Female	50	2007-11-12	C53.9 Cervix uteri	Squamous cell carcinoma, NOS	C539
Male	75	2007-11-12	C61.9 Prostate gland	Adenocarcinoma, NOS	C61
Female	70	2007-11-12	C16.3 Gastric antrum	Adenocarcinoma, NOS	C163
Male	60	2007-11-12	C61.9 Prostate gland	Adenocarcinoma, NOS	C61
Male	3	2007-12-12	C39.9 Ill-defined sites within resp	Squamous cell carcinoma, NOS	C399
Male	45	2007-12-12	C57.9 Female genital tract, NOS	Squamous cell carcinoma, NOS	C579
Male	70	2007-12-12	C39.9 Ill-defined sites within resp	Squamous cell carcinoma, NOS	C399
Female	38	2007-12-12	C53.9 Cervix uteri	Squamous cell carcinoma, microinvasive	C539
Male	60	13/12/2007	C44.9 Skin, NOS	Carcinoma, NOS	C449
Female	44	13/12/2007	C50.9 Breast, NOS	Infiltrating lobular mixed with other types of	C509
Female	70	13/12/2007	C50.9 Breast, NOS	Infiltrating ductular carcinoma	C509
Male	56	13/12/2007	C26.9 Gastrointestinal tract, NOS	Adenocarcinoma, NOS	C269
Female	28	13/12/2007	C50.9 Breast, NOS	Infiltrating ductular carcinoma	C509
Female	45	17/12/2007	C50.9 Breast, NOS	Infiltrating ductular carcinoma	C509
Female	73	17/12/2007	C53.9 Cervix uteri	Squamous cell carcinoma, NOS	C539
Female	20	21/12/2007	C39.9 Ill-defined sites within resp	Anaplastic large cell lymphoma, T cell and Nul	C845
Female	30	21/12/2007	C50.9 Breast, NOS	Infiltrating ductular carcinoma	C509
Male	80	24/12/2007	C61.9 Prostate gland	Adenocarcinoma, NOS	C61
Male	60	24/12/2007	C61.9 Prostate gland	Adenocarcinoma, NOS	C61
Female	27	24/12/2007	C50.9 Breast, NOS	Infiltrating ductular carcinoma	C509
Female	55	27/12/2007	C53.9 Cervix uteri	Adenocarcinoma, NOS	C539
Female	55	27/12/2007	C53.9 Cervix uteri	Squamous cell carcinoma, NOS	C539
Male	70	27/12/2007	C61.9 Prostate gland	Adenocarcinoma, NOS	C61
Female	60	27/12/2007	C53.9 Cervix uteri	Squamous cell carcinoma, NOS	C539
Female	52	27/12/2007	C53.9 Cervix uteri	Squamous cell carcinoma, NOS	C539
Female	40	29/12/2007	C44.9 Skin, NOS	Squamous cell carcinoma, NOS	C449
Female	50	2008-03-01	C44.9 Skin, NOS	Malignant melanoma, regressing	C439
Male	70	2008-03-01	C61.9 Prostate gland	Adenocarcinoma, NOS	C61
Male	65	2008-07-01	C61.9 Prostate gland	Adenocarcinoma, NOS	C61
Female	40	2008-07-01	C53.9 Cervix uteri	Squamous cell carcinoma, NOS	C539
Male	70	2008-07-01	C44.6 Skin of upper limb and should	Malignant melanoma, regressing	C436
Male	55	2008-07-01	C77.9 Lymph node, NOS	Metatypical carcinoma	C449
Female	70	2008-08-01	C50.9 Breast, NOS	Infiltrating duct carcinoma, NOS	C509
Male	55	2008-08-01	C61.9 Prostate gland	Adenocarcinoma, NOS	C61
Female	56	2008-11-01	C39.9 Ill-defined sites within resp	Adenocarcinoma, NOS	C399
Male	67	2008-11-01	C61.9 Prostate gland	Adenocarcinoma, NOS	C61
Female	48	14/01/2008	C53.9 Cervix uteri	Squamous cell carcinoma, large cell, nonkeratin	C539
Female	55	14/01/2008	C53.9 Cervix uteri	Sarcoma, NOS	C539
Female	65	17/01/2008	C50.9 Breast, NOS	Infiltrating lobular mixed with other types of	C509
Female	41	18/01/2008	C50.9 Breast, NOS	Infiltrating ductular carcinoma	C509
Female	55	18/01/2008	C50.9 Breast, NOS	Infiltrating ductular carcinoma	C509
Male	32	18/01/2008	C16.3 Gastric antrum	Adenocarcinoma, intestinal type	C163
Female	38	18/01/2008	C56.9 Ovary	Papillary mucinous cystadenocarcinoma	C56
Female	36	18/01/2008	C53.9 Cervix uteri	Squamous cell carcinoma, small cell, nonkeratin	C539
Female	32	18/01/2008	C50.9 Breast, NOS	Infiltrating lobular mixed with other types of	C509
Male	60	19/01/2008	C20.9 Rectum, NOS	Adenocarcinoma, intestinal type	C20
Male	45	23/01/2008	C49.4 Soft tissues of abdomen	Dermatofibrosarcoma, NOS	C449
Female	60	23/01/2008	C50.9 Breast, NOS	Mucinous adenocarcinoma	C509
Female	41	23/01/2008	C49.3 Soft tissues of thorax	Metaplastic carcinoma, NOS	C493
Female	45	24/01/2008	C49.9 Other soft tissues	Dermatofibrosarcoma, NOS	C449
Female	60	25/01/2008	C44.9 Skin, NOS	Malignant melanoma, regressing	C439
Male	56	27/01/2008	C44.9 Skin, NOS	Squamous cell carcinoma, microinvasive	C449
Male	75	28/01/2008	C44.9 Skin, NOS	Sarcoma, NOS	C499
Female	45	29/01/2008	C53.9 Cervix uteri	Leiomyosarcoma, NOS	C539
Male	60	29/01/2008	C49.4 Soft tissues of abdomen	Sarcoma, NOS	C494
Male	45	29/01/2008	C44.9 Skin, NOS	Squamous cell carcinoma, NOS	C449
Female	60	2008-02-02	C50.9 Breast, NOS	Infiltrating ductular carcinoma	C509
Female	59	2008-02-02	C50.9 Breast, NOS	Medullary carcinoma, NOS		C509
Male	50	2008-02-02	C49.3 Soft tissues of thorax	Sarcoma, NOS	C493
Female	33	2008-02-02	C52.9 Vagina, NOS	Squamous cell carcinoma, NOS	C52
Male	43	2008-02-02	C67.9 Urinary bladder, NOS	Transitional cell carcinoma, NOS	C679
Female	50	2008-02-02	C53.9 Cervix uteri	Carcinoma, NOS	C539
Male	50	2008-02-02	C61.9 Prostate gland	Adenocarcinoma, NOS	C61
Male	70	2008-02-02	C49.2 Soft tissues of lower limb an	Malignant fibrous histiocytoma	C492
Male	70	2008-02-02	C49.0 Soft tissues of head, face, &	Adenoid cystic carcinoma	C490
Female	60	2008-02-02	C53.9 Cervix uteri	Squamous cell carcinoma, NOS	C539
Male	58	2008-05-02	C67.9 Urinary bladder, NOS	Transitional cell carcinoma, NOS	C679
Female	55	2008-05-02	C53.9 Cervix uteri	Squamous cell carcinoma, NOS	C539
Female	70	2008-05-02	C67.9 Urinary bladder, NOS	Squamous cell carcinoma, NOS	C679
Female	56	2008-07-02	C53.9 Cervix uteri	Squamous cell carcinoma, large cell, nonkeratin	C539
Female	28	2008-07-02	C49.0 Soft tissues of head, face, &	Malignant lymphoma, non-Hodgkin, NOS	C859
Male	28	2008-08-02	C44.5 Skin of trunk	Squamous cell carcinoma, NOS	C445
Male	95	2008-08-02	C44.9 Skin, NOS	Squamous cell carcinoma, NOS	C449
Female	65	2008-12-02	C20.9 Rectum, NOS	Adenocarcinoma, intestinal type	C20
Female	50	2008-12-02	C50.9 Breast, NOS	Infiltrating ductular carcinoma	C509
Male	40	13/02/2008	C15.0 Cervical esophagus	Squamous cell carcinoma, NOS	C150
Male	65	13/02/2008	C44.7 Skin of lower limb and hip	Squamous cell carcinoma, NOS	C447
Male	16	13/02/2008	C77.9 Lymph node, NOS	Malignant lymphoma, non-Hodgkin, NOS	C859
Female	35	13/02/2008	C18.7 Sigmoid colon	Adenocarcinoma, NOS	C187
Male	80	13/02/2008	C61.9 Prostate gland	Adenocarcinoma, NOS	C61
Female	65	13/02/2008	C56.9 Ovary	Carcinoma, NOS	C56
Male	25	13/02/2008	C49.1 Soft tissues of upper limb, s	Dermatofibrosarcoma, NOS	C449
Female	55	14/02/2008	C50.9 Breast, NOS	Infiltrating ductular carcinoma	C509
Female	7	14/02/2008	C56.9 Ovary	Adenocarcinoma, NOS	C56
Female	40	14/02/2008	C50.9 Breast, NOS	Infiltrating ductular carcinoma	C509
Female	40	14/02/2008	C50.9 Breast, NOS	Squamous cell carcinoma, NOS	C509
Female	23	15/02/2008	C49.5 Soft tissues of pelvis	Malignant fibrous histiocytoma	C495
Male	27	15/02/2008	C67.9 Urinary bladder, NOS	Squamous cell carcinoma, NOS	C679
Male	70	18/02/2008	C61.9 Prostate gland	Squamous cell carcinoma, NOS	C61
Female	58	18/02/2008	C44.9 Skin, NOS	Squamous cell carcinoma, NOS	C449
Male	37	18/02/2008	C67.9 Urinary bladder, NOS	Transitional cell carcinoma, NOS	C679
Female	45	18/02/2008	C44.9 Skin, NOS	Sweat gland adenocarcinoma	C449
Male	50	18/02/2008	C49.0 Soft tissues of head, face, &	Squamous cell carcinoma, microinvasive	C490
Female	45	18/02/2008	C50.9 Breast, NOS	Infiltrating ductular carcinoma	C509
Male	28	21/02/2008	C10.9 Oropharynx, NOS	Malignant lymphoma, non-Hodgkin, NOS	C859
Male	85	25/02/2008	C61.9 Prostate gland	Adenocarcinoma, NOS	C61
Male	40	25/02/2008	C44.7 Skin of lower limb and hip	Malignant melanoma, regressing	C437
Male	75	25/02/2008	C61.9 Prostate gland	Adenocarcinoma, NOS	C61
Male	70	25/02/2008	C61.9 Prostate gland	Adenocarcinoma, NOS	C61
Female	48	26/02/2008	C53.9 Cervix uteri	Squamous cell carcinoma, NOS	C539
Male	60	27/02/2008	C21.8 Overl. lesion rectum, anal ca	Adenocarcinoma, NOS	C218
Female	40	28/02/2008	C53.9 Cervix uteri	Squamous cell carcinoma, large cell, nonkeratin	C539
Female	40	2008-03-03	C49.9 Other soft tissues	Alveolar rhabdomyosarcoma	C499
Male	76	2008-03-03	C61.9 Prostate gland	Adenocarcinoma, NOS	C61
Female	34	2008-03-03	C21.8 Overl. lesion rectum, anal ca	Adenocarcinoma, NOS	C218
Female	18	2008-03-03	C80.9 Unknown primary site	Adenocarcinoma, NOS	C80
Male	80	2008-04-03	C67.9 Urinary bladder, NOS	Papillary transitional cell carcinoma	C679
Male	65	2008-04-03	C77.2 Intra-abdominal lymph nodes	Carcinoma, NOS	C772
Female	45	2008-04-03	C55.9 Uterus, NOS	Sarcoma, NOS	C55
Male	70	2008-05-03	C69.0 Conjunctiva	Squamous cell carcinoma, NOS	C690
Female	48	2008-05-03	C50.9 Breast, NOS	Infiltrating ductular carcinoma	C509
Female	60	2008-05-03	C50.9 Breast, NOS	Infiltrating duct carcinoma, NOS	C509
Female	30	2008-07-03	C44.4 Skin of scalp and neck	Squamous cell carcinoma, NOS	C444
Female	60	2008-07-03	C53.9 Cervix uteri	Squamous cell carcinoma, small cell, nonkeratin	C539
Female	35	2008-07-03	C50.9 Breast, NOS	Infiltrating ductular carcinoma	C509
Male	63	2008-12-03	C61.9 Prostate gland	Adenocarcinoma, NOS	C61
Male	64	2008-12-03	C61.9 Prostate gland	Adenocarcinoma, NOS	C61
Female	62	2008-12-03	C55.9 Uterus, NOS	Papillary adenocarcinoma, NOS	C55
Female	51	17/03/2008	C50.9 Breast, NOS	Infiltrating ductular carcinoma	C509
Female	55	17/03/2008	C53.9 Cervix uteri	Squamous cell carcinoma, NOS	C539
Male	26	17/03/2008	C04.9 Floor of mouth, NOS	Squamous cell carcinoma, NOS	C049
Female	53	18/03/2008	C53.9 Cervix uteri	Squamous cell carcinoma, small cell, nonkeratin	C539
Male	22	18/03/2008	C11.9 Nasopharynx, NOS	Squamous cell carcinoma, NOS	C119
Female	20	18/03/2008	C21.8 Overl. lesion rectum, anal ca	Mucinous adenocarcinoma	C218
Female	18	26/03/2008	C64.9 Kidney, NOS	Renal cell carcinoma, NOS	C64
Female	60	27/03/2008	C55.9 Uterus, NOS	Squamous cell carcinoma, large cell, nonkeratin	C55
Female	45	28/03/2008	C53.9 Cervix uteri	Squamous cell carcinoma, NOS	C539
Male	49	2008-07-10	C49.1 Soft tissues of upper limb, s	Dermatofibrosarcoma, NOS	C449
Female	36	2009-05-01	C50.0 Nipple	Duct carcinoma, desmoplastic type	C500
Female	60	2009-06-01	C53.0 Endocervix	Adenocarcinoma, NOS	C530
Male	60	2009-06-01	C61.9 Prostate gland	Adenocarcinoma, NOS	C61
Female	49	2009-06-01	C53.0 Endocervix	Adenocarcinoma, NOS	C530
Female	49	2009-06-01	C50.0 Nipple	Duct carcinoma, desmoplastic type	C500
Female	35	2009-07-01	C50.0 Nipple	Carcinoma, NOS	C500
Female	50	2009-07-01	C53.0 Endocervix	Squamous cell carcinoma, NOS	C530
Male	58	2009-08-01	C80.9 Unknown primary site	Squamous cell carcinoma, NOS	C80
Female	60	2009-08-01	C53.1 Exocervix	Squamous cell carcinoma, NOS	C531
Female	38	2009-08-01	C53.0 Endocervix	Adenocarcinoma, NOS	C530
Female	35	2009-08-01	C53.0 Endocervix	Squamous cell carcinoma, NOS	C530
Female	35	2009-12-01	C80.9 Unknown primary site	Dermatofibrosarcoma, NOS	C449
Female	60	2009-12-01	C53.0 Endocervix	Squamous cell carcinoma, NOS	C530
Female	32	14/01/2009	C53.0 Endocervix	Squamous cell carcinoma, NOS	C530
Female	50	15/01/2009	C56.9 Ovary	Mucinous adenocarcinoma	C56
Unknown	32	16/01/2009	C22.0 Liver	Hepatocellular carcinoma, NOS	C220
Male	70	16/01/2009	C61.9 Prostate gland	Duct carcinoma, desmoplastic type	C61
Female	35	17/01/2009	C50.0 Nipple	Lobular carcinoma, NOS	C500
Female	45	19/01/2009	C53.0 Endocervix	Squamous cell carcinoma, NOS	C530
Male	30	20/01/2009	C67.4 Posterior wall of urinary bla	Transitional cell carcinoma, NOS	C674
Female	44	20/01/2009	C50.0 Nipple	Duct carcinoma, desmoplastic type	C500
Female	50	20/01/2009	C50.0 Nipple	Adenocarcinoma, NOS	C500
Female	44	20/01/2009	C50.0 Nipple	Duct carcinoma, desmoplastic type	C500
Male	45	21/01/2009	C80.9 Unknown primary site	Squamous cell carcinoma, NOS	C80
Female	30	22/01/2009	C50.0 Nipple	Lobular carcinoma, NOS	C500
Female	30	23/01/2009	C80.9 Unknown primary site	Squamous cell carcinoma, NOS	C80
Female	60	26/01/2009	C16.0 Cardia, NOS	Adenocarcinoma, NOS	C160
Female	65	27/01/2009	C53.0 Endocervix	Carcinoma, NOS	C530
Female	53	27/01/2009	C53.0 Endocervix	Squamous cell carcinoma, NOS	C530
Female	30	27/01/2009	C53.0 Endocervix	Adenocarcinoma, NOS	C530
Male	54	28/01/2009	C80.9 Unknown primary site	Squamous cell carcinoma, NOS	C80
Female	60	29/01/2009	C80.9 Unknown primary site	Papillary carcinoma, NOS	C80
Female	50	29/01/2009	C53.0 Endocervix	Squamous cell carcinoma, NOS	C530
Female	14	2009-02-02	C80.9 Unknown primary site	Osteosarcoma, NOS	C419
Female	31	2009-02-02	C53.0 Endocervix	Squamous cell carcinoma, NOS	C530
Male	40	2009-02-02	C61.9 Prostate gland	Carcinoma, NOS	C61
Male	60	2009-02-02	C50.0 Nipple	Medullary carcinoma, NOS		C500
Female	50	2009-02-02	C56.9 Ovary	Papillary mucinous cystadenocarcinoma	C56
Male	60	2009-03-02	C73.9 Thyroid gland	Follicular carcinoma, minimally invasive	C73
Female	32	2009-03-02	C50.0 Nipple	Duct carcinoma, desmoplastic type	C500
Female	18	2009-03-02	C80.9 Unknown primary site	Osteosarcoma, NOS	C419
Male	28	2009-05-02	C21.0 Anus, NOS	Adenocarcinoma, NOS	C210
Female	30	2009-07-02	C53.0 Endocervix	Squamous cell carcinoma, NOS	C530
Female	80	2009-07-02	C51.0 Labium majus	Squamous cell carcinoma, NOS	C510
Female	63	2009-09-02	C53.0 Endocervix	Squamous cell carcinoma, NOS	C530
Female	40	2009-10-02	C80.9 Unknown primary site	Squamous cell carcinoma, NOS	C80
Female	35	2009-12-02	C80.9 Unknown primary site	Squamous cell carcinoma, NOS	C80
Male	35	13/02/2009	C67.0 Trigone of urinary bladder	Squamous cell carcinoma, NOS	C670
Female	40	18/02/2009	C50.0 Nipple	Duct carcinoma, desmoplastic type	C500
Female	50	19/02/2009	C50.0 Nipple	Lobular carcinoma, NOS	C500
Female	44	19/02/2009	C50.0 Nipple	Duct carcinoma, desmoplastic type	C500
Male	75	19/02/2009	C80.9 Unknown primary site	Squamous cell carcinoma, NOS	C80
Male	45	20/02/2009	C80.9 Unknown primary site	Alveolar rhabdomyosarcoma	C499
Female	45	23/02/2009	C53.0 Endocervix	Squamous cell carcinoma, NOS	C530
Female	45	23/02/2009	C50.0 Nipple	Duct carcinoma, desmoplastic type	C500
Male	65	24/02/2009	C61.9 Prostate gland	Adenocarcinoma, NOS	C61
Female	50	24/02/2009	C50.0 Nipple	Carcinoma, NOS	C500
Male	65	24/02/2009	C61.9 Prostate gland	Adenocarcinoma, NOS	C61
Female	40	24/02/2009	C73.9 Thyroid gland	Papillary carcinoma, NOS	C73
Female	55	24/02/2009	C50.0 Nipple	Duct carcinoma, desmoplastic type	C500
Female	53	2009-03-03	C50.0 Nipple	Duct carcinoma, desmoplastic type	C500
Male	48	2009-03-03	C16.0 Cardia, NOS	Squamous cell carcinoma, NOS	C160
Female	45	2009-03-03	C55.9 Uterus, NOS	Choriocarcinoma, NOS	C55
Male	60	2009-04-03	C61.9 Prostate gland	Adenocarcinoma, NOS	C61
Female	65	2009-04-03	C53.0 Endocervix	Squamous cell carcinoma, NOS	C530
Female	50	2009-05-03	C15.0 Cervical esophagus	Squamous cell carcinoma, NOS	C150
Female	70	2009-10-03	C50.0 Nipple	Carcinoma, NOS	C500
Male	50	2009-10-03	C21.0 Anus, NOS	Squamous cell carcinoma, NOS	C210
Female	24	2009-12-03	C50.0 Nipple	Duct carcinoma, desmoplastic type	C500
Female	65	13/03/2009	C50.0 Nipple	Duct carcinoma, desmoplastic type	C500
Female	55	13/03/2009	C55.9 Uterus, NOS	Squamous cell carcinoma, NOS	C55
Male	60	17/03/2009	C20.9 Rectum, NOS	Adenocarcinoma, NOS	C20
Male	78	19/03/2009	C50.0 Nipple	Duct carcinoma, desmoplastic type	C500
Male	35	23/03/2009	C20.9 Rectum, NOS	Mucinous adenocarcinoma	C20
Female	50	23/03/2009	C53.0 Endocervix	Squamous cell carcinoma, NOS	C530
Female	60	24/03/2009	C53.0 Endocervix	Squamous cell carcinoma, NOS	C530
Female	37	24/03/2009	C53.0 Endocervix	Squamous cell carcinoma, NOS	C530
Female	38	24/03/2009	C50.0 Nipple	Duct carcinoma, desmoplastic type	C500
Female	35	25/03/2009	C53.0 Endocervix	Squamous cell carcinoma, NOS	C530
Male	27	25/03/2009	C16.0 Cardia, NOS	Carcinoma, NOS	C160
Male	12	30/03/2009	C77.0 Lymph nodes of head, face and	Hodgkin lymphoma, nodular sclerosis, NOS	C811
Female	55	30/03/2009	C50.0 Nipple	Duct carcinoma, desmoplastic type	C500
Female	26	30/03/2009	C53.0 Endocervix	Squamous cell carcinoma, NOS	C530
Male	70	31/03/2009	C18.0 Cecum	Adenocarcinoma, NOS	C180
Female	50	31/03/2009	C53.0 Endocervix	Squamous cell carcinoma, NOS	C530
Male	70	2009-01-04	C44.0 Skin of lip, NOS	Squamous cell carcinoma, NOS	C440
Male	70	2009-02-04	C61.9 Prostate gland	Adenocarcinoma, NOS	C61
Female	55	2009-02-04	C80.9 Unknown primary site	Eccrine poroma, malignant	C449
Female	40	2009-02-04	C50.0 Nipple	Duct carcinoma, desmoplastic type	C500
Female	50	2009-04-04	C80.9 Unknown primary site	Squamous cell carcinoma, NOS	C80
Male	67	2009-05-04	C80.9 Unknown primary site	Rhabdomyosarcoma, NOS	C499
Male	60	2009-06-04	C67.0 Trigone of urinary bladder	Squamous cell carcinoma, NOS	C670
Female	50	2009-07-04	C44.0 Skin of lip, NOS	Squamous cell carcinoma, NOS	C440
Male	53	2009-07-04	C11.0 Superior wall of nasopharynx	Squamous cell carcinoma, NOS	C110
Female	55	2009-07-04	C16.0 Cardia, NOS	Adenocarcinoma, NOS	C160
Female	25	2009-07-04	C08.0 Submandibular gland	Ameloblastoma, malignant	C411
Male	15	2009-08-04	C14.0 Pharynx, NOS	Squamous cell carcinoma, NOS	C140
Female	45	2009-08-04	C80.9 Unknown primary site	Choriocarcinoma, NOS	C589
Female	50	2009-08-04	C53.0 Endocervix	Squamous cell carcinoma, NOS	C530
Female	55	2009-09-04	C53.0 Endocervix	Adenocarcinoma, NOS	C530
Female	36	2009-09-04	C73.9 Thyroid gland	Follicular adenocarcinoma, trabecular	C73
Male	70	2009-10-04	C44.0 Skin of lip, NOS	Peripheral neuroectodermal tumor	C440
Female	40	2009-10-04	C50.0 Nipple	Duct carcinoma, desmoplastic type	C500
Female	12	14/04/2009	C80.9 Unknown primary site	Papillary squamous cell carcinoma	C80
Male	15	14/04/2009	C80.9 Unknown primary site	Squamous cell carcinoma, NOS	C80
Male	50	14/04/2009	C80.9 Unknown primary site	Duct carcinoma, desmoplastic type	C80
Female	32	15/04/2009	C50.0 Nipple	Duct carcinoma, desmoplastic type	C500
Male	65	16/04/2009	C80.9 Unknown primary site	Squamous cell carcinoma, NOS	C80
Female	55	17/04/2009	C53.0 Endocervix	Squamous cell carcinoma, NOS	C530
Female	70	18/04/2009	C50.0 Nipple	Duct carcinoma, desmoplastic type	C500
Female	65	21/04/2009	C80.9 Unknown primary site	Carcinoma, NOS	C80
Female	60	21/04/2009	C50.0 Nipple	Lobular carcinoma, NOS	C500
Female	55	21/04/2009	C53.0 Endocervix	Squamous cell carcinoma, NOS	C530
Female	35	22/04/2009	C50.0 Nipple	Medullary carcinoma, NOS		C500
Female	60	23/04/2009	C22.0 Liver	Carcinoma, NOS	C227
Female	65	24/04/2009	C53.0 Endocervix	Squamous cell carcinoma, NOS	C530
Female	55	28/04/2009	C80.9 Unknown primary site	Squamous cell carcinoma, NOS	C80
Male	50	28/04/2009	C67.0 Trigone of urinary bladder	Squamous cell carcinoma, NOS	C670
Female	62	29/04/2009	C55.9 Uterus, NOS	Carcinoma, NOS	C55
Male	65	2009-03-05	C67.0 Trigone of urinary bladder	Carcinoma, NOS	C670
Male	38	2009-05-05	C22.0 Liver	Carcinoma, NOS	C227
Female	65	2009-07-05	C16.0 Cardia, NOS	Carcinoma, NOS	C160
Male	50	2009-07-05	C80.9 Unknown primary site	Squamous cell carcinoma, NOS	C80
Male	58	2009-07-05	C80.9 Unknown primary site	Adenocarcinoma, NOS	C80
Male	70	2009-07-05	C61.9 Prostate gland	Adenocarcinoma, NOS	C61
Female	30	2009-08-05	C50.0 Nipple	Carcinoma, NOS	C500
Male	40	2009-08-05	C50.0 Nipple	Duct carcinoma, desmoplastic type	C500
Male	50	2009-09-05	C20.9 Rectum, NOS	Adenocarcinoma, NOS	C20
Male	55	2009-11-05	C64.9 Kidney, NOS	Papillary carcinoma, NOS	C64
Female	50	13/05/2009	C56.9 Ovary	Papillary adenocarcinoma, NOS	C56
Male	70	13/05/2009	C80.9 Unknown primary site	Squamous cell carcinoma, NOS	C80
Female	28	14/05/2009	C50.0 Nipple	Duct carcinoma, desmoplastic type	C500
Male	26	15/05/2009	C20.9 Rectum, NOS	Adenocarcinoma, NOS	C20
Female	50	15/05/2009	C50.0 Nipple	Carcinoma, NOS	C500
Female	35	15/05/2009	C53.0 Endocervix	Squamous cell carcinoma, NOS	C530
Female	60	18/05/2009	C53.0 Endocervix	Squamous cell carcinoma, NOS	C530
Female	60	18/05/2009	C50.0 Nipple	Duct carcinoma, desmoplastic type	C500
Female	53	18/05/2009	C26.0 Intestinal tract, NOS	Adenocarcinoma, NOS	C260
Male	61	19/05/2009	C61.9 Prostate gland	Adenocarcinoma, NOS	C61
Female	60	19/05/2009	C65.9 Renal pelvis	Squamous cell carcinoma, NOS	C65
Male	39	20/05/2009	C80.9 Unknown primary site	Adenocarcinoma, NOS	C80
Female	36	21/05/2009	C80.9 Unknown primary site	Squamous cell carcinoma, NOS	C80
Male	36	21/05/2009	C69.0 Conjunctiva	Squamous cell carcinoma, NOS	C690
Female	24	21/05/2009	C80.9 Unknown primary site	Squamous cell carcinoma, NOS	C80
Female	40	22/05/2009	C50.0 Nipple	Duct carcinoma, desmoplastic type	C500
Male	50	24/05/2009	C18.0 Cecum	Adenocarcinoma, NOS	C180
Male	28	25/05/2009	C10.0 Vallecula	Squamous cell carcinoma, NOS	C100
Male	69	25/05/2009	C61.9 Prostate gland	Adenocarcinoma, NOS	C61
Female	27	26/05/2009	C44.0 Skin of lip, NOS	Squamous cell carcinoma, NOS	C440
Female	35	26/05/2009	C53.0 Endocervix	Squamous cell carcinoma, NOS	C530
Female	38	2009-02-06	C50.0 Nipple	Mucinous adenocarcinoma	C500
Male	38	23/06/2009	C11.0 Superior wall of nasopharynx	Squamous cell carcinoma, NOS	C110
Female	40	29/06/2009	C55.9 Uterus, NOS	Choriocarcinoma, NOS	C55
Female	50	30/06/2009	C80.9 Unknown primary site	Squamous cell carcinoma, NOS	C80
Female	40	2009-03-07	C50.0 Nipple	Duct carcinoma, desmoplastic type	C500
Male	70	2009-06-07	C80.9 Unknown primary site	Dermatofibrosarcoma, NOS	C449
Male	30	2009-08-07	C80.9 Unknown primary site	Squamous cell carcinoma, NOS	C80
Female	55	2009-10-07	C80.9 Unknown primary site	Squamous cell carcinoma, NOS	C80
Male	32	13/07/2009	C67.0 Trigone of urinary bladder	Squamous cell carcinoma, NOS	C670
Female	45	15/07/2009	C80.9 Unknown primary site	Squamous cell carcinoma, NOS	C80
Male	70	15/07/2009	C61.9 Prostate gland	Adenocarcinoma, NOS	C61
Male	65	15/07/2009	C61.9 Prostate gland	Adenocarcinoma, NOS	C61
Female	37	17/07/2009	C50.0 Nipple	Duct carcinoma, desmoplastic type	C500
Female	55	21/07/2009	C56.9 Ovary	Adenocarcinoma, NOS	C56
Male	75	21/07/2009	C80.9 Unknown primary site	Malignant melanoma, NOS (except juvenile melano	C439
Female	50	22/07/2009	C80.9 Unknown primary site	Squamous cell carcinoma, NOS	C80
Female	70	22/07/2009	C80.9 Unknown primary site	Squamous cell carcinoma, NOS	C80
Female	60	22/07/2009	C15.0 Cervical esophagus	Squamous cell carcinoma, NOS	C150
Male	64	20/08/2009	C61.9 Prostate gland	Adenocarcinoma, NOS	C61
Female	60	26/08/2009	C50.0 Nipple	Duct carcinoma, desmoplastic type	C500
Female	60	27/08/2009	C50.0 Nipple	Duct carcinoma, desmoplastic type	C500
Female	33	31/08/2009	C53.0 Endocervix	Squamous cell carcinoma, NOS	C530
Male	44	2009-02-09	C16.0 Cardia, NOS	Adenocarcinoma, NOS	C160
Male	55	2009-02-09	C20.9 Rectum, NOS	Adenocarcinoma, NOS	C20
Female	80	2009-02-09	C50.0 Nipple	Papillary carcinoma, NOS	C500
Female	35	2009-03-09	C50.0 Nipple	Carcinoma, NOS	C500
Female	30	2009-06-09	C53.0 Endocervix	Squamous cell carcinoma, NOS	C530
Female	52	2009-07-09	C53.0 Endocervix	Squamous cell carcinoma, NOS	C530
Male	86	2009-08-09	C61.9 Prostate gland	Adenocarcinoma, NOS	C61
Female	40	2009-08-09	C53.0 Endocervix	Adenocarcinoma, NOS	C530
Female	46	2009-08-09	C55.9 Uterus, NOS	Adenocarcinoma, NOS	C55
Male	36	2009-08-09	C80.9 Unknown primary site	Adenocarcinoma, NOS	C80
Female	35	2009-08-09	C50.0 Nipple	Duct carcinoma, desmoplastic type	C500
Female	60	2009-09-09	C53.0 Endocervix	Adenosquamous carcinoma	C530
Female	50	2009-09-09	C50.0 Nipple	Duct carcinoma, desmoplastic type	C500
Female	40	2009-09-09	C50.0 Nipple	Duct carcinoma, desmoplastic type	C500
Female	49	2009-09-09	C50.0 Nipple	Duct carcinoma, desmoplastic type	C500
Female	24	2009-09-09	C80.9 Unknown primary site	Squamous cell carcinoma, NOS	C80
Male	65	2009-11-09	C61.9 Prostate gland	Adenocarcinoma, NOS	C61
Male	45	2009-11-09	C80.9 Unknown primary site	Squamous cell carcinoma, NOS	C80
Female	60	14/09/2009	C50.0 Nipple	Duct carcinoma, desmoplastic type	C500
Female	63	14/09/2009	C56.9 Ovary	Adenocarcinoma, NOS	C56
Male	85	18/09/2009	C61.9 Prostate gland	Adenocarcinoma, NOS	C61
Male	52	18/09/2009	C21.0 Anus, NOS	Squamous cell carcinoma, NOS	C210
Female	45	19/09/2009	C56.9 Ovary	Papillary cystadenocarcinoma, NOS	C56
Female	38	19/09/2009	C50.0 Nipple	Carcinoma, NOS	C500
Male	60	24/09/2009	C61.9 Prostate gland	Adenocarcinoma, NOS	C61
Male	70	24/09/2009	C61.9 Prostate gland	Adenocarcinoma, NOS	C61
Male	53	24/09/2009	C61.9 Prostate gland	Adenocarcinoma, NOS	C61
Male	46	24/09/2009	C80.9 Unknown primary site	Squamous cell carcinoma, NOS	C80
Male	55	25/09/2009	C67.0 Trigone of urinary bladder	Transitional cell carcinoma, NOS	C670
Male	35	27/09/2009	C50.0 Nipple	Adenocarcinoma, NOS	C500
Female	80	28/09/2009	C80.9 Unknown primary site	Squamous cell carcinoma, NOS	C80
Male	41	29/09/2009	C22.0 Liver	Carcinoma, NOS	C227
Female	52	29/09/2009	C15.0 Cervical esophagus	Adenocarcinoma, NOS	C150
Male	39	29/09/2009	C80.9 Unknown primary site	Signet ring cell carcinoma	C80
Male	45	30/09/2009	C80.9 Unknown primary site	Squamous cell carcinoma, NOS	C80
Female	40	2009-02-10	C53.0 Endocervix	Squamous cell carcinoma, NOS	C530
Female	56	2009-02-10	C53.0 Endocervix	Squamous cell carcinoma, NOS	C530
Female	43	2009-05-10	C20.9 Rectum, NOS	Adenocarcinoma, NOS	C20
Female	20	2009-06-10	C50.0 Nipple	Carcinoma, NOS	C500
Female	45	2009-06-10	C25.0 Head of pancreas	Adenocarcinoma, NOS	C250
Male	60	2009-08-10	C61.9 Prostate gland	Adenocarcinoma, NOS	C61
Male	65	2009-08-10	C61.9 Prostate gland	Adenocarcinoma, NOS	C61
Female	55	2009-10-10	C53.0 Endocervix	Squamous cell carcinoma, NOS	C530
Female	40	2009-10-10	C53.0 Endocervix	Squamous cell carcinoma, NOS	C530
Male	80	2009-12-10	C61.9 Prostate gland	Adenocarcinoma, NOS	C61
Male	60	2009-12-10	C44.0 Skin of lip, NOS	Squamous cell carcinoma, NOS	C440
Male	70	13/10/2009	C61.9 Prostate gland	Adenocarcinoma, NOS	C61
Male	28	13/10/2009	C80.9 Unknown primary site	Choriocarcinoma, NOS	C629
Female	45	13/10/2009	C53.0 Endocervix	Adenocarcinoma, NOS	C530
Female	50	14/10/2009	C53.0 Endocervix	Squamous cell carcinoma, NOS	C530
Female	62	15/10/2009	C50.0 Nipple	Lobular carcinoma, NOS	C500
Female	30	16/10/2009	C50.0 Nipple	Duct carcinoma, desmoplastic type	C500
Female	50	21/10/2009	C80.9 Unknown primary site	Carcinoma, NOS	C80
Male	22	22/10/2009	C20.9 Rectum, NOS	Adenocarcinoma, NOS	C20
Female	65	22/10/2009	C53.0 Endocervix	Squamous cell carcinoma, NOS	C530
Female	48	24/10/2009	C50.0 Nipple	Duct carcinoma, desmoplastic type	C500
Female	30	26/10/2009	C53.0 Endocervix	Squamous cell carcinoma, NOS	C530
Female	30	26/10/2009	C20.9 Rectum, NOS	Adenocarcinoma, NOS	C20
Male	55	27/10/2009	C60.0 Prepuce	Squamous cell carcinoma, NOS	C600
Male	40	27/10/2009	C61.9 Prostate gland	Adenocarcinoma, NOS	C61
Female	42	27/10/2009	C53.0 Endocervix	Squamous cell carcinoma, NOS	C530
Male	42	27/10/2009	C67.0 Trigone of urinary bladder	Squamous cell carcinoma, NOS	C670
Male	24	28/10/2009	C21.2 Cloacogenic zone	Adenocarcinoma, NOS	C212
Male	55	30/10/2009	C80.9 Unknown primary site	Carcinoma, NOS	C80
Female	50	30/10/2009	C50.0 Nipple	Duct carcinoma, desmoplastic type	C500
Female	58	2009-02-11	C53.0 Endocervix	Adenocarcinoma, NOS	C530
Male	85	2009-02-11	C61.9 Prostate gland	Adenocarcinoma, NOS	C61
Male	85	2009-02-11	C61.9 Prostate gland	Adenocarcinoma, NOS
Female	45	2009-02-11	C80.9 Unknown primary site	Squamous cell carcinoma, NOS	C80
Male	55	2009-03-11	C44.0 Skin of lip, NOS	Squamous cell carcinoma, NOS	C440
Male	65	2009-04-11	C18.6 Descending colon	Carcinoma, NOS	C186
Female	37	2009-04-11	C53.0 Endocervix	Squamous cell carcinoma, NOS	C530
Female	30	2009-06-11	C80.9 Unknown primary site	Squamous cell carcinoma, NOS	C80
Female	46	2009-06-11	C50.0 Nipple	Duct carcinoma, desmoplastic type	C500
Female	54	2009-07-11	C53.0 Endocervix	Squamous cell carcinoma, NOS	C530
Male	30	2009-09-11	C80.9 Unknown primary site	Squamous cell carcinoma, NOS	C80
Male	41	2009-10-11	C69.0 Conjunctiva	Carcinoma, NOS	C690
Male	60	2009-10-11	C80.9 Unknown primary site	Adenocarcinoma, NOS	C80
Female	50	2009-10-11	C50.0 Nipple	Duct carcinoma, desmoplastic type	C500
Male	60	2009-11-11	C80.9 Unknown primary site	Squamous cell carcinoma, NOS	C80
Female	29	2009-11-11	C80.9 Unknown primary site	Squamous cell carcinoma, NOS	C80
Female	35	2009-11-11	C53.0 Endocervix	Squamous cell carcinoma, NOS	C530
Male	60	2009-12-11	C61.9 Prostate gland	Adenocarcinoma, NOS	C61
Female	55	2009-12-11	C56.9 Ovary	Adenocarcinoma, NOS	C56
Female	50	2009-12-11	C66.9 Ureter	Adenocarcinoma, NOS	C66
Female	50	13/11/2009	C50.0 Nipple	Duct carcinoma, desmoplastic type	C500
Female	40	14/11/2009	C50.0 Nipple	Medullary carcinoma, NOS		C500
Male	75	16/11/2009	C61.9 Prostate gland	Adenocarcinoma, NOS	C61
Female	35	17/11/2009	C20.9 Rectum, NOS	Adenocarcinoma, NOS	C20
Male	65	17/11/2009	C26.0 Intestinal tract, NOS	Adenocarcinoma, NOS	C260
Female	50	17/11/2009	C20.9 Rectum, NOS	Adenocarcinoma, NOS	C20
Female	40	19/11/2009	C53.0 Endocervix	Adenocarcinoma, NOS	C530
Female	39	19/11/2009	C50.0 Nipple	Duct carcinoma, desmoplastic type	C500
Female	26	2009-02-12	C80.9 Unknown primary site	Squamous cell carcinoma, NOS	C80
Male	51	2009-02-12	C15.0 Cervical esophagus	Squamous cell carcinoma, NOS	C150
Male	38	2009-02-12	C26.0 Intestinal tract, NOS	Adenocarcinoma, NOS	C260
Female	68	2009-02-12	C52.9 Vagina, NOS	Adenocarcinoma, NOS	C52
Female	60	2009-03-12	C53.0 Endocervix	Adenocarcinoma, NOS	C530
Male	60	2009-04-12	C64.9 Kidney, NOS	Renal cell carcinoma, NOS	C64
Female	40	2009-07-12	C56.9 Ovary	Adenocarcinoma, NOS	C56
Male	45	2009-09-12	C22.0 Liver	Carcinoma, NOS	C227
Female	55	2009-09-12	C50.0 Nipple	Lobular carcinoma, NOS	C500
Female	37	2009-09-12	C73.9 Thyroid gland	Follicular carcinoma, minimally invasive	C73
Female	35	2009-10-12	C50.9 Breast, NOS	Carcinoma, NOS	C509
Male	70	2009-10-12	C61.9 Prostate gland	Adenocarcinoma, NOS	C61
Female	35	2009-11-12	C53.0 Endocervix	Squamous cell carcinoma, NOS	C530
Male	48	2009-12-12	C16.0 Cardia, NOS	Adenocarcinoma, NOS	C160
Female	75	14/12/2009	C53.0 Endocervix	Squamous cell carcinoma, NOS	C530
Female	35	15/12/2009	C67.4 Posterior wall of urinary bla	Squamous cell carcinoma, NOS	C674
Female	73	15/12/2009	C15.0 Cervical esophagus	Adenocarcinoma, NOS	C150
Female	60	15/12/2009	C50.0 Nipple	Duct carcinoma, desmoplastic type	C500
Female	55	16/12/2009	C50.0 Nipple	Lobular carcinoma, NOS	C500
Female	39	16/12/2009	C53.0 Endocervix	Squamous cell carcinoma, NOS	C530
Female	70	16/12/2009	C16.9 Stomach, NOS	Adenocarcinoma, NOS	C169
Female	42	17/12/2009	C53.0 Endocervix	Adenocarcinoma, NOS	C530
Male	48	21/12/2009	C16.9 Stomach, NOS	Carcinoma, NOS	C169
Female	25	21/12/2009	C53.0 Endocervix	Choriocarcinoma, NOS	C530
Female	25	23/12/2009	C50.0 Nipple	Duct carcinoma, desmoplastic type	C500
Male	65	24/12/2009	C61.9 Prostate gland	Adenocarcinoma, NOS	C61
Male	53	24/12/2009	C20.9 Rectum, NOS	Adenocarcinoma, NOS	C20
Male	56	24/12/2009	C20.9 Rectum, NOS	Adenocarcinoma, NOS	C20
Female	60	29/12/2009	C51.0 Labium majus	Squamous cell carcinoma, NOS	C510
Female	40	30/12/2009	C53.0 Endocervix	Squamous cell carcinoma, NOS	C530
Male	30	2010-02-01	C80.9 Unknown primary site	Dermatofibrosarcoma, NOS	C449
Male	65	2010-03-01	C61.9 Prostate gland	Adenocarcinoma, NOS	C61
Male	60	2010-03-01	C61.9 Prostate gland	Adenocarcinoma, NOS	C61
Male	47	2010-04-01	C26.0 Intestinal tract, NOS	Adenocarcinoma, NOS	C260
Female	55	2010-04-01	C21.0 Anus, NOS	Adenocarcinoma, NOS	C210
Female	27	2010-05-01	C56.9 Ovary	Serous cystadenocarcinoma, NOS	C56
Female	58	2010-07-01	C56.9 Ovary	Carcinoma, NOS	C56
Female	28	2010-11-01	C50.0 Nipple	Duct carcinoma, desmoplastic type	C500
Female	48	2010-11-01	C80.9 Unknown primary site	Squamous cell carcinoma, NOS	C80
Male	70	2010-12-01	C61.9 Prostate gland	Adenocarcinoma, NOS	C61
Male	70	2010-12-01	C20.9 Rectum, NOS	Adenocarcinoma, NOS	C20
Female	70	14/01/2010	C80.9 Unknown primary site	Squamous cell carcinoma, NOS	C80
Male	12	15/01/2010	C80.9 Unknown primary site	Hemangiopericytoma, malignant	C499
Female	56	15/01/2010	C50.0 Nipple	Duct carcinoma, desmoplastic type	C500
Male	39	18/01/2010	C67.9 Urinary bladder, NOS	Carcinoma, NOS	C679
Male	60	19/01/2010	C80.9 Unknown primary site	Carcinoma, NOS	C80
Female	55	21/01/2010	C25.0 Head of pancreas	Carcinoma, NOS	C250
Male	60	23/01/2010	C15.0 Cervical esophagus	Squamous cell carcinoma, NOS	C150
Female	70	23/01/2010	C73.9 Thyroid gland	Papillary carcinoma, NOS	C73
Male	84	25/01/2010	C61.9 Prostate gland	Adenocarcinoma, NOS	C61
Female	55	27/01/2010	C80.9 Unknown primary site	Adenocarcinoma, NOS	C80
Female	35	27/01/2010	C52.9 Vagina, NOS	Squamous cell carcinoma, NOS	C52
Male	54	27/01/2010	C80.9 Unknown primary site	Adenoid cystic carcinoma	C80
Male	50	27/01/2010	C61.9 Prostate gland	Transitional cell carcinoma, NOS	C61
Female	35	27/01/2010	C50.0 Nipple	Lobular carcinoma, NOS	C500
Male	27	29/01/2010	C80.9 Unknown primary site	Hemangiopericytoma, malignant	C499
Female	65	29/01/2010	C80.9 Unknown primary site	Squamous cell carcinoma, NOS	C80
Male	65	29/01/2010	C64.9 Kidney, NOS	Renal cell carcinoma, NOS	C64
Male	59	29/01/2010	C80.9 Unknown primary site	Duct carcinoma, desmoplastic type	C80
Female	54	31/01/2010	C50.1 Central portion of breast	Carcinoma, NOS	C501
Male	41	2010-01-02	C80.9 Unknown primary site	Dermatofibrosarcoma, NOS	C449
Male	60	2010-02-02	C80.9 Unknown primary site	Mucinous adenocarcinoma	C80
Female	45	2010-02-02	C56.9 Ovary	Granular cell tumor, malignant	C56
Male	83	2010-02-02	C61.9 Prostate gland	Adenocarcinoma, NOS	C61
Female	55	2010-04-02	C56.9 Ovary	Granulosa cell tumor, malignant	C56
Female	30	2010-05-02	C67.0 Trigone of urinary bladder	Squamous cell carcinoma, NOS	C670
Male	65	2010-09-02	C61.9 Prostate gland	Adenocarcinoma, NOS	C61
Male	70	2010-09-02	C61.9 Prostate gland	Adenocarcinoma, NOS	C61
Male	70	2010-10-02	C61.9 Prostate gland	Adenocarcinoma, NOS	C61
Female	60	2010-11-02	C56.9 Ovary	Papillary cystadenocarcinoma, NOS	C56
Male	60	2010-11-02	C61.9 Prostate gland	Adenocarcinoma, NOS	C61
Male	60	2010-11-02	C61.9 Prostate gland	Adenocarcinoma, NOS	C61
Male	77	2010-12-02	C20.9 Rectum, NOS	Adenocarcinoma, NOS	C20
Female	57	2010-12-02	C44.0 Skin of lip, NOS	Squamous cell carcinoma, NOS	C440
Female	50	2010-12-02	C80.9 Unknown primary site	Squamous cell carcinoma, NOS	C80
Female	65	15/02/2010	C53.0 Endocervix	Squamous cell carcinoma, NOS	C530
Male	48	16/02/2010	C20.9 Rectum, NOS	Adenocarcinoma, NOS	C20
Female	39	16/02/2010	C50.0 Nipple	Duct carcinoma, desmoplastic type	C500
Male	40	16/02/2010	C22.0 Liver	Hepatocellular carcinoma, NOS	C220
Female	45	17/02/2010	C50.0 Nipple	Duct carcinoma, desmoplastic type	C500
Female	48	19/02/2010	C50.0 Nipple	Duct carcinoma, desmoplastic type	C500
Male	58	21/02/2010	C34.0 Main bronchus	Carcinoma, NOS	C340
Female	72	22/02/2010	C25.0 Head of pancreas	Carcinoma, NOS	C250
Male	70	23/02/2010	C80.9 Unknown primary site	Malignant fibrous histiocytoma	C499
Male	65	24/02/2010	C61.9 Prostate gland	Adenocarcinoma, NOS	C61
Female	45	24/02/2010	C21.1 Anal canal	Adenocarcinoma, NOS	C211
Male	35	25/02/2010	C80.9 Unknown primary site	Mucoepidermoid carcinoma	C80
Female	70	2010-01-03	C26.0 Intestinal tract, NOS	Adenocarcinoma, NOS	C260
Female	28	2010-01-03	C56.9 Ovary	Adenocarcinoma, NOS	C56
Female	32	2010-02-03	C50.0 Nipple	Duct carcinoma, desmoplastic type	C500
Female	56	2010-03-03	C55.9 Uterus, NOS	Squamous cell carcinoma, NOS	C55
Female	60	2010-03-03	C80.9 Unknown primary site	Squamous cell carcinoma, NOS	C80
Male	55	2010-03-03	C80.9 Unknown primary site	Squamous cell carcinoma, NOS	C80
Male	60	2010-03-03	C67.0 Trigone of urinary bladder	Adenocarcinoma, NOS	C670
Male	50	2010-04-03	C61.9 Prostate gland	Adenocarcinoma, NOS	C61
Male	72	2010-09-03	C61.9 Prostate gland	Adenocarcinoma, NOS	C61
Female	40	2010-09-03	C80.9 Unknown primary site	Choriocarcinoma, NOS	C589
Female	23	2010-09-03	C80.9 Unknown primary site	Choriocarcinoma, NOS	C589
Female	39	2010-10-03	C11.0 Superior wall of nasopharynx	Mucoepidermoid carcinoma	C110
Male	17	2010-10-03	C11.0 Superior wall of nasopharynx	Carcinoma, NOS	C110
Female	40	2010-11-03	C50.0 Nipple	Carcinoma, NOS	C500
Female	20	2010-12-03	C50.0 Nipple	Tubular adenocarcinoma	C500
Male	60	13/03/2010	C64.9 Kidney, NOS	Renal cell carcinoma, NOS	C64
Male	6	16/03/2010	C64.9 Kidney, NOS	Nephroblastoma, NOS	C64
Male	32	17/03/2010	C18.9 Colon, NOS	Adenocarcinoma, NOS	C189
Female	65	17/03/2010	C50.0 Nipple	Duct carcinoma, desmoplastic type	C500
Female	45	19/03/2010	C50.0 Nipple	Duct carcinoma, desmoplastic type	C500
Male	65	20/03/2010	C44.0 Skin of lip, NOS	Squamous cell carcinoma, NOS	C440
Male	4	22/03/2010	C11.0 Superior wall of nasopharynx	Rhabdomyosarcoma, NOS	C110
Male	55	24/03/2010	C80.9 Unknown primary site	Squamous cell carcinoma, NOS	C80
Male	57	27/03/2010	C61.9 Prostate gland	Adenocarcinoma, NOS	C61
Male	70	29/03/2010	C22.0 Liver	Hepatocellular carcinoma, NOS	C220
Male	70	29/03/2010	C61.9 Prostate gland	Adenocarcinoma, NOS	C61
Male	56	29/03/2010	C15.0 Cervical esophagus	Squamous cell carcinoma, NOS	C150
Female	78	31/03/2010	C01.9 Base of tongue, NOS	Squamous cell carcinoma, NOS	C01
Female	40	2010-06-04	C53.0 Endocervix	Adenocarcinoma, NOS	C530
Female	45	2010-09-04	C80.9 Unknown primary site	Squamous cell carcinoma, NOS	C80
Female	40	2010-09-04	C67.4 Posterior wall of urinary bla	Squamous cell carcinoma, NOS	C674
Male	70	2010-12-04	C67.4 Posterior wall of urinary bla	Squamous cell carcinoma, NOS	C674
Male	54	2010-12-04	C21.2 Cloacogenic zone	Adenocarcinoma, NOS	C212
Male	70	19/04/2010	C61.9 Prostate gland	Adenocarcinoma, NOS	C61
Male	55	20/04/2010	C67.0 Trigone of urinary bladder	Squamous cell carcinoma, NOS	C670
Female	45	21/04/2010	C80.9 Unknown primary site	Squamous cell carcinoma, NOS	C80
Male	15	21/04/2010	C62.0 Undescended testis	Embryonal rhabdomyosarcoma, NOS	C620
Female	30	21/04/2010	C56.9 Ovary	Papillary cystadenocarcinoma, NOS	C56
Male	50	21/04/2010	C80.9 Unknown primary site	Carcinoma, NOS	C80
Female	60	22/04/2010	C65.9 Renal pelvis	Adenocarcinoma, NOS	C65
Male	28	23/04/2010	C20.9 Rectum, NOS	Squamous cell carcinoma, NOS	C20
Male	60	23/04/2010	C61.9 Prostate gland	Adenocarcinoma, NOS	C61
Male	65	24/04/2010	C60.0 Prepuce	Squamous cell carcinoma, NOS	C600
Female	40	28/04/2010	C15.0 Cervical esophagus	Squamous cell carcinoma, NOS	C150
Male	70	29/04/2010	C64.9 Kidney, NOS	Renal cell carcinoma, NOS	C64
Female	80	30/04/2010	C22.0 Liver	Papillary cystadenocarcinoma, NOS	C227
Male	60	2010-05-05	C61.9 Prostate gland	Adenocarcinoma, NOS	C61
Female	19	2010-05-05	C80.9 Unknown primary site	Squamous cell carcinoma, NOS	C80
Male	70	2010-09-05	C80.9 Unknown primary site	Squamous cell carcinoma, NOS	C80
Male	32	2010-10-05	C80.9 Unknown primary site	Malignant fibrous histiocytoma	C499
Female	45	2010-12-05	C15.0 Cervical esophagus	Squamous cell carcinoma, NOS	C150
Female	60	13/05/2010	C56.9 Ovary	Mucinous adenocarcinoma	C56
Male	67	13/05/2010	C61.9 Prostate gland	Adenocarcinoma, NOS	C61
Female	52	14/05/2010	C67.0 Trigone of urinary bladder	Papillary carcinoma, NOS	C670
Male	27	17/05/2010	C21.0 Anus, NOS	Signet ring cell carcinoma	C210
Male	50	19/05/2010	C80.9 Unknown primary site	Squamous cell carcinoma, NOS	C80
Male	40	20/05/2010	C20.9 Rectum, NOS	Adenocarcinoma, NOS	C20
Female	75	29/05/2010	C53.0 Endocervix	Papillary adenocarcinoma, NOS	C530
Male	65	2010-05-06	C67.4 Posterior wall of urinary bla	Transitional cell carcinoma, NOS	C674
Male	35	2010-06-06	C11.0 Superior wall of nasopharynx	Carcinoma, NOS	C110
Male	55	2010-09-06	C67.0 Trigone of urinary bladder	Transitional cell carcinoma, NOS	C670
Male	42	2010-09-06	C80.9 Unknown primary site	Squamous cell carcinoma, NOS	C80
Male	50	2010-11-06	C20.9 Rectum, NOS	Mucinous adenocarcinoma	C20
Female	65	2010-11-06	C67.4 Posterior wall of urinary bla	Transitional cell carcinoma, NOS	C674
Male	55	14/06/2010	C61.9 Prostate gland	Adenocarcinoma, NOS	C61
Male	30	21/06/2010	C44.0 Skin of lip, NOS	Squamous cell carcinoma, NOS	C440
Male	32	24/06/2010	C80.9 Unknown primary site	Squamous cell carcinoma, NOS	C80
Male	51	29/06/2010	C20.9 Rectum, NOS	Adenocarcinoma, NOS	C20
Female	58	30/06/2010	C50.0 Nipple	Duct carcinoma, desmoplastic type	C500
Female	60	30/06/2010	C56.9 Ovary	Adenocarcinoma, NOS	C56
Female	27	2010-02-07	C80.9 Unknown primary site	Dermatofibrosarcoma, NOS	C449
Female	50	2010-08-07	C56.9 Ovary	Adenocarcinoma, NOS	C56
Female	52	2010-09-07	C44.0 Skin of lip, NOS	Squamous cell carcinoma, NOS	C440
Female	35	26/07/2010	C80.9 Unknown primary site	Carcinoma, NOS	C80
Male	70	26/07/2010	C80.9 Unknown primary site	Squamous cell carcinoma, NOS	C80
Male	60	30/07/2010	C11.0 Superior wall of nasopharynx	Papillary squamous cell carcinoma	C110
Male	70	30/07/2010	C61.9 Prostate gland	Adenocarcinoma, NOS	C61
Male	70	30/07/2010	C61.9 Prostate gland	Squamous cell carcinoma, NOS	C61
Male	45	30/07/2010	C15.0 Cervical esophagus	Squamous cell carcinoma, NOS	C150
Female	26	2010-09-08	C80.9 Unknown primary site	Papillary squamous cell carcinoma	C80
Male	26	2010-10-08	C80.9 Unknown primary site	Adenocarcinoma, NOS	C80
Female	44	2010-11-08	C50.0 Nipple	Lobular carcinoma, NOS	C500
Female	45	13/08/2010	C53.0 Endocervix	Squamous cell carcinoma, NOS	C530
Male	60	15/08/2010	C61.9 Prostate gland	Adenocarcinoma, NOS	C61
Female	65	16/08/2010	C53.0 Endocervix	Squamous cell carcinoma, NOS	C530
Female	50	17/08/2010	C56.9 Ovary	Adenocarcinoma, NOS	C56
Female	29	18/08/2010	C50.0 Nipple	Duct carcinoma, desmoplastic type	C500
Male	55	18/08/2010	C73.9 Thyroid gland	Follicular carcinoma, minimally invasive	C73
Male	68	18/08/2010	C22.0 Liver	Hepatocellular carcinoma, NOS	C220
Female	50	20/08/2010	C50.0 Nipple	Papillary carcinoma, NOS	C500
Male	19	20/08/2010	C22.0 Liver	Hepatocellular carcinoma, NOS	C220
Male	35	23/08/2010	C22.0 Liver	Hepatocellular carcinoma, NOS	C220
Female	75	27/08/2010	C11.0 Superior wall of nasopharynx	Squamous cell carcinoma, NOS	C110
Male	60	2010-02-09	C21.0 Anus, NOS	Squamous cell carcinoma, NOS	C210
Male	70	2010-03-09	C61.9 Prostate gland	Adenocarcinoma, NOS
Male	80	2010-09-09	C61.9 Prostate gland	Adenocarcinoma, NOS	C61
Male	40	14/09/2010	C80.9 Unknown primary site	Embryonal rhabdomyosarcoma, NOS	C499
Male	75	14/09/2010	C61.9 Prostate gland	Adenocarcinoma, NOS	C61
Male	65	15/09/2010	C61.9 Prostate gland	Adenocarcinoma, NOS	C61
Male	60	17/09/2010	C80.9 Unknown primary site	Adenocarcinoma, NOS	C80
Male	40	21/09/2010	C21.2 Cloacogenic zone	Adenocarcinoma, NOS	C212
Male	45	22/09/2010	C18.0 Cecum	Adenocarcinoma, NOS	C180
Male	55	27/09/2010	C61.9 Prostate gland	Adenocarcinoma, NOS	C61
Female	20	27/09/2010	C56.9 Ovary	Papillary cystadenocarcinoma, NOS	C56
Male	17	28/09/2010	C80.9 Unknown primary site	Sarcoma, NOS	C499
Female	40	30/09/2010	C26.0 Intestinal tract, NOS	Adenocarcinoma, NOS	C260
Male	70	2010-07-10	C61.9 Prostate gland	Squamous cell carcinoma, NOS	C61
Male	54	2010-11-10	C67.4 Posterior wall of urinary bla	Carcinoma, NOS	C674
Male	42	2010-12-10	C20.9 Rectum, NOS	Adenocarcinoma, NOS	C20
Female	55	2010-12-10	C67.4 Posterior wall of urinary bla	Transitional cell carcinoma, NOS	C674
Male	47	13/10/2010	C21.2 Cloacogenic zone	Adenocarcinoma, NOS	C212
Male	80	13/10/2010	C20.9 Rectum, NOS	Adenocarcinoma, NOS	C20
Male	50	13/10/2010	C61.9 Prostate gland	Adenocarcinoma, NOS	C61
Female	40	14/10/2010	C56.9 Ovary	Papillary cystadenocarcinoma, NOS	C56
Male	70	14/10/2010	C80.9 Unknown primary site	Squamous cell carcinoma, NOS	C80
Female	39	18/10/2010	C56.9 Ovary	Papillary cystadenocarcinoma, NOS	C56
Male	42	19/10/2010	C20.9 Rectum, NOS	Adenocarcinoma, NOS	C20
Female	39	19/10/2010	C22.0 Liver	Adenocarcinoma, NOS	C221
Male	4	20/10/2010	C80.9 Unknown primary site	Carcinoma, NOS	C80
Female	20	22/10/2010	C11.2 Lateral wall of nasopharynx	Squamous cell carcinoma, NOS	C112
Male	58	22/10/2010	C64.9 Kidney, NOS	Renal cell carcinoma, NOS	C64
Female	3	25/10/2010	C69.0 Conjunctiva	Retinoblastoma, NOS	C692
Female	37	28/10/2010	C56.9 Ovary	Papillary cystadenocarcinoma, NOS	C56
Female	54	28/10/2010	C80.9 Unknown primary site	Carcinoma, NOS	C80
Male	60	29/10/2010	C21.0 Anus, NOS	Adenocarcinoma, NOS	C210
Male	52	2010-02-11	C15.0 Cervical esophagus	Squamous cell carcinoma, NOS	C150
Male	27	2010-03-11	C80.9 Unknown primary site	Signet ring cell carcinoma	C80
Male	60	2010-05-11	C80.9 Unknown primary site	Squamous cell carcinoma, NOS	C80
Male	30	2010-11-11	C20.9 Rectum, NOS	Adenocarcinoma, NOS	C20
Female	49	2010-12-11	C80.9 Unknown primary site	Squamous cell carcinoma, NOS	C80
Male	55	2010-12-11	C11.0 Superior wall of nasopharynx	Adenocarcinoma, NOS	C110
Male	50	23/11/2010	C61.9 Prostate gland	Adenocarcinoma, NOS	C61
Male	70	2013-01-01	C61.9 Prostate gland	Adenocarcinoma, NOS	C61
Male	32	2013-04-01	C80.9 Unknown primary site	Adenocarcinoma, intestinal type	C169
Female	45	2013-07-01	C53.0 Endocervix	Adenocarcinoma, NOS	C530
Female	43	21/01/2013	C50.6 Axillary tail of breast	Malignant lymphoma, NOS	C859
Female	33	21/01/2013	C56.9 Ovary	Cystadenocarcinoma, NOS	C56
Female	60	27/02/2013	C80.9 Unknown primary site	Malignant fibrous histiocytoma	C499
Male	38	27/02/2013	C69.0 Conjunctiva	Squamous cell carcinoma, NOS	C690
Female	65	27/02/2013	C54.1 Endometrium	Malignant tumor, clear cell type	C541
Female	45	2013-05-03	C25.9 Pancreas, NOS	Adenocarcinoma, NOS	C259
Male	85	2013-06-03	C61.9 Prostate gland	Adenocarcinoma, NOS	C61
Female	65	2013-11-03	C50.9 Breast, NOS	Metaplastic carcinoma, NOS	C509
Female	52	13/03/2013	C49.9 Other soft tissues	Malignant fibrous histiocytoma	C499
Female	41	14/03/2013	C56.9 Ovary	Adenocarcinoma, NOS	C56
Male	32	20/03/2013	C22.0 Liver	Malignant lymphoma, NOS	C859
Male	50	20/03/2013	C67.9 Urinary bladder, NOS	Squamous cell carcinoma, NOS	C679
Male	35	20/03/2013	C30.0 Nasal cavity	Carcinoma, NOS	C300
Male	85	22/03/2013	C62.9 Testis, NOS	Carcinoma, NOS	C629
Male	30	27/03/2013	C80.9 Unknown primary site	Squamous cell carcinoma, NOS	C80
Male	44	28/03/2013	C11.9 Nasopharynx, NOS	Squamous cell carcinoma, NOS	C119
Male	65	2013-01-04	C67.9 Urinary bladder, NOS	Squamous cell carcinoma, NOS	C679
Male	80	2013-03-04	C00.9 Lip, NOS	Squamous cell carcinoma, NOS	C009
Male	56	2013-03-04	C80.9 Unknown primary site	Squamous cell carcinoma, NOS	C80
Male	68	24/04/2013	C67.9 Urinary bladder, NOS	Adenocarcinoma, NOS	C679
Male	65	24/04/2013	C49.9 Other soft tissues	Squamous cell carcinoma, NOS
Female	20	24/04/2013	C54.2 Myometrium	Choriocarcinoma, NOS	C542
Male	70	25/04/2013	C61.9 Prostate gland	Adenocarcinoma, NOS	C61
Female	23	30/04/2013	C54.1 Endometrium	Chondrosarcoma, NOS	C419
Male	37	2013-02-05	C48.8 Overl. lesion of retroperiton	Carcinoma, NOS	C488
Male	68	2013-08-05	C61.9 Prostate gland	Adenocarcinoma, NOS	C61
Male	52	15/05/2013	C67.9 Urinary bladder, NOS	Adenosquamous carcinoma	C679
Female	50	28/05/2013	C56.9 Ovary	Cystadenocarcinoma, NOS	C56
Male	52	31/05/2013	C77.9 Lymph node, NOS	Adenocarcinoma, NOS	C779
Female	45	25/06/2013	C80.9 Unknown primary site	Choriocarcinoma, NOS	C589
Male	35	26/06/2013	C76.7 Other ill-defined sites	Mesothelioma, malignant	C457
Male	65	26/06/2013	C61.9 Prostate gland	Adenocarcinoma, NOS	C61
Female	50	27/06/2013	C55.9 Uterus, NOS	Cystadenocarcinoma, NOS	C55
Male	67	2013-01-07	C61.9 Prostate gland	Adenocarcinoma, NOS	C61
Female	55	2013-10-07	C67.9 Urinary bladder, NOS	Squamous cell carcinoma, NOS	C679
Male	28	2013-12-07	C80.9 Unknown primary site	Carcinoid tumor, NOS	C80
Male	40	17/07/2013	C03.0 Upper gum	Squamous cell carcinoma, NOS	C030
Male	57	17/07/2013	C20.9 Rectum, NOS	Adenocarcinoma, NOS	C20
Female	50	24/07/2013	C15.9 Oesophagus, NOS	Squamous cell carcinoma, NOS	C159
Female	35	2013-05-08	C69.9 Eye, NOS	Squamous cell carcinoma, NOS	C699
Male	60	2013-05-08	C80.9 Unknown primary site	Mucoepidermoid carcinoma	C80
Male	53	30/08/2013	C14.0 Pharynx, NOS	Squamous cell carcinoma, NOS	C140
Female	54	2013-04-09	C22.0 Liver	Cholangiocarcinoma	C221
Male	70	2013-09-09	C61.9 Prostate gland	Adenocarcinoma, NOS	C61
Male	55	13/09/2013	C16.9 Stomach, NOS	Adenocarcinoma, NOS	C169
Female	61	16/09/2013	C56.9 Ovary	Cystadenocarcinoma, NOS	C56
Male	53	18/09/2013	C16.4 Pylorus	Adenocarcinoma, NOS	C164
Male	70	18/09/2013	C61.9 Prostate gland	Adenocarcinoma, NOS	C61
Male	78	20/09/2013	C61.9 Prostate gland	Adenocarcinoma, NOS	C61
Male	60	23/09/2013	C61.9 Prostate gland	Adenocarcinoma, NOS	C61
Male	24	24/09/2013	C73.9 Thyroid gland	Papillary carcinoma, NOS	C73
Male	61	24/09/2013	C61.9 Prostate gland	Squamous cell carcinoma, NOS	C61
Female	15	27/09/2013	C80.9 Unknown primary site	Mucoepidermoid carcinoma	C80
Male	50	27/09/2013	C67.9 Urinary bladder, NOS	Squamous cell carcinoma, NOS	C679
Male	60	27/09/2013	C61.9 Prostate gland	Squamous cell carcinoma, NOS	C61
Male	54	27/09/2013	C44.9 Skin, NOS	Adenocarcinoma, NOS	C449
Male	52	2013-03-10	C80.9 Unknown primary site	Adenocarcinoma, NOS	C80
Female	60	2013-03-10	C56.9 Ovary	Papillary carcinoma, NOS	C56
Male	35	2013-06-10	C67.9 Urinary bladder, NOS	Squamous cell carcinoma, NOS	C679
Male	27	14/10/2013	C07.9 Parotid gland	Carcinoma, NOS	C07
Male	72	18/10/2013	C80.9 Unknown primary site	Squamous cell carcinoma, NOS	C80
Male	26	24/10/2013	C49.9 Other soft tissues	Adenocarcinoma, NOS	C499
Male	54	28/10/2013	C61.9 Prostate gland	Adenocarcinoma, NOS	C61
Male	77	29/10/2013	C61.9 Prostate gland	Adenocarcinoma, NOS	C61
Male	42	30/10/2013	C16.9 Stomach, NOS	Adenocarcinoma, NOS	C169
Female	50	2013-01-11	C50.9 Breast, NOS	Carcinoma, NOS	C509
Female	42	2013-05-11	C56.9 Ovary	Cystadenocarcinoma, NOS	C56
Male	57	2013-06-11	C61.9 Prostate gland	Adenocarcinoma, NOS	C61
Female	55	2013-07-11	C50.9 Breast, NOS	Carcinoma, NOS	C509
Female	45	2013-08-11	C50.9 Breast, NOS	Carcinoma, NOS	C509
Male	52	2013-11-11	C22.0 Liver	Adenocarcinoma, NOS	C221
Female	51	14/11/2013	C80.9 Unknown primary site	Choriocarcinoma, NOS	C589
Male	68	14/11/2013	C62.0 Undescended testis	Adenocarcinoma, NOS	C620
Female	40	15/11/2013	C50.9 Breast, NOS	Carcinoma, NOS	C509
Male	70	18/11/2013	C67.5 Bladder neck	Papillary carcinoma, NOS	C675
Male	49	19/11/2013	C21.0 Anus, NOS	Adenocarcinoma, NOS	C210
Female	50	23/11/2013	C53.9 Cervix uteri	Adenocarcinoma, NOS	C539
Male	80	23/11/2013	C61.9 Prostate gland	Adenocarcinoma, NOS	C61
Female	35	26/11/2013	C50.9 Breast, NOS	Carcinoma, NOS	C509
Male	70	27/11/2013	C61.9 Prostate gland	Carcinoma, NOS	C61
Female	43	2013-11-12	C57.4 Uterine adnexa	Choriocarcinoma, NOS	C574
Female	50	13/12/2013	C16.2 Body of stomach	Squamous cell carcinoma, NOS	C162
Male	57	13/12/2013	C21.1 Anal canal	Mucinous adenocarcinoma	C211
Female	65	16/12/2013	C67.9 Urinary bladder, NOS	Squamous cell carcinoma, NOS	C679
Female	40	17/12/2013	C80.9 Unknown primary site	Malignant melanoma, NOS (except juvenile melano	C439
Female	37	17/12/2013	C80.9 Unknown primary site	Malignant fibrous histiocytoma	C499
Male	70	20/12/2013	C80.9 Unknown primary site	Squamous cell carcinoma, NOS	C80
Female	60	23/12/2013	C80.9 Unknown primary site	Squamous cell carcinoma, NOS	C80
Female	50	24/12/2013	C80.9 Unknown primary site	Adenocarcinoma, NOS	C80
Female	74	24/12/2013	C80.9 Unknown primary site	Squamous cell carcinoma, NOS	C80
Male	45	2014-03-01	C20.9 Rectum, NOS	Adenocarcinoma, NOS	C20
Female	50	2014-04-01	C16.0 Cardia, NOS	Mesenchymoma, malignant	C160
Female	50	2014-04-01	C16.0 Cardia, NOS	Mesenchymoma, malignant	C160
Male	62	2014-05-01	C61.9 Prostate gland	Adenocarcinoma, NOS	C61
Male	65	2014-06-01	C61.9 Prostate gland	Adenocarcinoma, NOS	C61
Male	80	15/01/2014	C61.9 Prostate gland	Adenocarcinoma, NOS	C61
Female	60	20/01/2014	C55.9 Uterus, NOS	Endometrioid adenocarcinoma, NOS	C55
Male	19	21/01/2014	C80.9 Unknown primary site	Carcinoma, NOS	C80
Female	50	21/01/2014	C67.0 Trigone of urinary bladder	Transitional cell carcinoma, NOS	C670
Male	70	25/01/2014	C61.9 Prostate gland	Adenocarcinoma, NOS	C61
Female	50	28/01/2014	C13.0 Postcricoid region	Squamous cell carcinoma, NOS	C130
Male	50	2014-03-02	C67.0 Trigone of urinary bladder	Carcinoma, NOS	C670
Male	70	2014-04-02	C61.9 Prostate gland	Adenocarcinoma, NOS	C61
Male	71	2014-06-02	C10.0 Vallecula	Squamous cell carcinoma, NOS	C100
Male	70	2014-07-02	C61.9 Prostate gland	Adenocarcinoma, NOS	C61
Male	71	2014-11-02	C44.0 Skin of lip, NOS	Carcinoma, NOS	C440
Female	32	2014-12-02	C16.0 Cardia, NOS	Adenocarcinoma, NOS	C160
Male	74	19/02/2014	C61.9 Prostate gland	Adenocarcinoma, NOS	C61
Male	60	27/02/2014	C61.9 Prostate gland	Adenocarcinoma, NOS	C61
Male	65	2014-04-03	C61.9 Prostate gland	Adenocarcinoma, NOS	C61
Female	50	2014-05-03	C16.0 Cardia, NOS	Adenocarcinoma, NOS	C160
Male	66	2014-05-03	C61.9 Prostate gland	Adenocarcinoma, NOS	C61
Male	65	2014-09-03	C16.0 Cardia, NOS	Adenocarcinoma, NOS	C160
Male	75	2014-11-03	C67.0 Trigone of urinary bladder	Squamous cell carcinoma, NOS	C670
Female	80	2014-12-03	C51.0 Labium majus	Mucinous adenocarcinoma	C510
Female	70	21/03/2014	C11.9 Nasopharynx, NOS	Squamous cell carcinoma, NOS	C119
Male	70	21/03/2014	C61.9 Prostate gland	Adenocarcinoma, NOS	C61
Male	80	24/03/2014	C61.9 Prostate gland	Adenocarcinoma, NOS
Male	80	24/03/2014	C61.9 Prostate gland	Adenocarcinoma, NOS	C61
Male	70	31/03/2014	C61.9 Prostate gland	Adenocarcinoma, NOS	C61
Female	14	2014-01-04	C80.9 Unknown primary site	Signet ring cell carcinoma	C80
Female	52	2014-01-04	C37.9 Thymus	Carcinoma, NOS	C37
Female	65	2014-02-04	C53.0 Endocervix	Carcinoma, NOS	C530
Female	60	2014-02-04	C16.0 Cardia, NOS	Adenocarcinoma, NOS	C160
Female	48	2014-03-04	C80.9 Unknown primary site	Choriocarcinoma, NOS	C589
Female	51	2014-04-04	C50.0 Nipple	Malignant tumor, clear cell type	C500
Male	70	2014-04-04	C50.0 Nipple	Papillary carcinoma, NOS	C500
Female	60	2014-04-04	C67.0 Trigone of urinary bladder	Carcinoma, NOS	C670
Male	60	2014-04-04	C61.9 Prostate gland	Adenocarcinoma, NOS	C61
Female	15	2014-05-04	C80.9 Unknown primary site	Mucoepidermoid carcinoma	C80
Male	60	2014-08-04	C18.0 Cecum	Adenocarcinoma, NOS	C180
Male	56	2014-08-04	C67.0 Trigone of urinary bladder	Squamous cell carcinoma, NOS	C670
Male	70	14/04/2014	C25.0 Head of pancreas	Adenocarcinoma, NOS	C250
Male	45	15/04/2014	C26.0 Intestinal tract, NOS	Adenocarcinoma, intestinal type	C260
Male	65	18/04/2014	C67.0 Trigone of urinary bladder	Transitional cell carcinoma, NOS	C670
Female	60	25/04/2014	C67.0 Trigone of urinary bladder	Papillary carcinoma, NOS	C670
Male	38	28/04/2014	C69.0 Conjunctiva	Squamous cell carcinoma, NOS	C690
Male	68	28/04/2014	C10.0 Vallecula	Squamous cell carcinoma, NOS	C100
Male	47	30/04/2014	C11.0 Superior wall of nasopharynx	Squamous cell carcinoma, NOS	C110
Female	55	2014-05-05	C21.0 Anus, NOS	Adenocarcinoma, NOS	C210
Male	60	2014-08-05	C10.0 Vallecula	Squamous cell carcinoma, NOS	C100
Male	56	2014-08-05	C61.9 Prostate gland	Adenocarcinoma, NOS	C61
Male	59	2014-09-05	C61.9 Prostate gland	Adenocarcinoma, NOS	C61
Male	70	20/05/2014	C67.0 Trigone of urinary bladder	Squamous cell carcinoma, NOS	C670
Female	40	22/05/2014	C56.9 Ovary	Cystadenocarcinoma, NOS	C56
Male	48	23/05/2014	C80.9 Unknown primary site	Peripheral neuroectodermal tumor	C80
Female	70	2014-03-06	C56.9 Ovary	Carcinosarcoma, NOS	C56
Female	48	2014-06-06	C16.0 Cardia, NOS	Carcinoid tumor, NOS	C160
Male	51	2014-11-06	C61.9 Prostate gland	Carcinosarcoma, NOS	C61
Male	75	2014-11-06	C61.9 Prostate gland	Squamous cell carcinoma, NOS	C61
Male	71	2014-11-06	C16.0 Cardia, NOS	Adenocarcinoma, NOS	C160
Male	80	2014-12-06	C61.9 Prostate gland	Adenocarcinoma, NOS	C61
Male	70	2014-03-07	C61.9 Prostate gland	Adenocarcinoma, NOS	C61
Male	60	2014-04-07	C80.9 Unknown primary site	Sarcoma, NOS	C499
Female	47	14/07/2014	C16.0 Cardia, NOS	Carcinoid tumor, NOS	C160
Female	35	18/07/2014	C80.9 Unknown primary site	Choriocarcinoma, NOS	C589
Female	46	23/07/2014	C50.0 Nipple	Carcinoma, NOS	C500
Male	60	31/07/2014	C61.9 Prostate gland	Adenocarcinoma, NOS	C61
Female	40	2014-05-08	C67.0 Trigone of urinary bladder	Carcinoma, NOS	C670
Male	70	22/08/2014	C61.9 Prostate gland	Adenocarcinoma, NOS	C61
Male	60	18/09/2014	C61.9 Prostate gland	Adenocarcinoma, NOS	C61
Male	56	23/09/2014	C61.9 Prostate gland	Adenocarcinoma, NOS	C61
Male	60	30/09/2014	C61.9 Prostate gland	Adenocarcinoma, NOS	C61
Male	66	2014-01-10	C61.9 Prostate gland	Adenocarcinoma, NOS	C61
Male	65	2014-07-10	C61.9 Prostate gland	Adenocarcinoma, NOS	C61
Male	53	15/10/2014	C16.0 Cardia, NOS	Adenocarcinoma, NOS	C160
Male	60	22/10/2014	C22.0 Liver	Hepatocellular carcinoma, NOS	C220
Female	54	22/10/2014	C22.0 Liver	Adenocarcinoma, NOS	C221
Male	35	23/10/2014	C80.9 Unknown primary site	Primary cutaneous CD30+ T-cell lymphoproliferat	C845
Female	42	24/10/2014	C55.9 Uterus, NOS	Endometrioid adenocarcinoma, NOS	C55
Male	16	24/10/2014	C80.9 Unknown primary site	Sarcoma, NOS	C499
Female	29	28/10/2014	C55.9 Uterus, NOS	Choriocarcinoma, NOS	C55
Male	69	2014-04-11	C61.9 Prostate gland	Adenocarcinoma, NOS	C61
Female	48	2014-05-11	C21.0 Anus, NOS	Adenocarcinoma, NOS	C210
Female	60	2014-05-11	C67.0 Trigone of urinary bladder	Squamous cell carcinoma, NOS	C670
Female	62	2014-05-11	C17.0 Duodenum	Adenocarcinoma, NOS	C170
Male	65	2014-05-11	C61.9 Prostate gland	Adenocarcinoma, NOS	C61
Male	38	2014-10-11	C18.0 Cecum	Adenocarcinoma, NOS	C180
Male	20	2014-10-11	C21.0 Anus, NOS	Signet ring cell carcinoma	C210
Male	57	2014-10-11	C61.9 Prostate gland	Adenocarcinoma, NOS	C61
Male	70	2014-12-11	C61.9 Prostate gland	Adenocarcinoma, NOS	C61
Male	60	20/11/2014	C61.9 Prostate gland	Adenocarcinoma, NOS	C61
Male	45	21/11/2014	C26.9 Gastrointestinal tract, NOS	Signet ring cell carcinoma	C269
Male	53	21/11/2014	C18.0 Cecum	Adenocarcinoma, NOS	C180
Male	78	2014-03-12	C06.0 Cheek mucosa	Squamous cell carcinoma, NOS	C060
Male	85	2014-03-12	C61.9 Prostate gland	Adenocarcinoma, NOS	C61
Male	85	2014-05-12	C07.9 Parotid gland	Mucoepidermoid carcinoma	C07
Male	60	2014-10-12	C61.9 Prostate gland	Carcinosarcoma, NOS	C61
Male	67	17/12/2014	C18.0 Cecum	Adenocarcinoma, NOS	C180
Male	43	18/12/2014	C16.0 Cardia, NOS	Adenocarcinoma, NOS	C160
Female	39	19/12/2014	C55.9 Uterus, NOS	Endometrioid adenocarcinoma, NOS	C55
Male	60	22/12/2014	C80.9 Unknown primary site	Pleomorphic carcinoma	C80
Male	46	23/12/2014	C62.0 Undescended testis	Mucinous adenocarcinoma	C620
Male	50	23/12/2014	C10.0 Vallecula	Carcinoma, NOS	C100
Female	52	29/12/2014	C80.9 Unknown primary site	Endometrioid adenocarcinoma, NOS	C80
Male	57	26/01/2015	C04.0 Anterior floor of mouth	Basal cell adenocarcinoma	C040
Male	47	28/01/2015	C08.0 Submandibular gland	Mucoepidermoid carcinoma	C080
Female	50	2015-06-02	C20.9 Rectum, NOS	Adenocarcinoma, NOS	C20
Male	60	2015-11-02	C13.0 Postcricoid region	Squamous cell carcinoma, NOS	C130
Male	68	2015-11-02	C22.0 Liver	Hepatocellular carcinoma, NOS	C220
Female	42	17/02/2015	C67.0 Trigone of urinary bladder	Transitional cell carcinoma, NOS	C670
Male	73	18/02/2015	C61.9 Prostate gland	Adenocarcinoma, NOS	C61
Male	38	19/02/2015	C67.0 Trigone of urinary bladder	Carcinoma, NOS	C670
Male	64	23/02/2015	C61.9 Prostate gland	Adenocarcinoma, NOS	C61
Male	54	23/02/2015	C61.9 Prostate gland	Adenocarcinoma, NOS	C61
Male	50	24/02/2015	C67.0 Trigone of urinary bladder	Carcinoma, NOS	C670
Female	55	25/02/2015	C47.0 Per. nerves & A.N.S. of head,	Malignant peripheral nerve sheath tumor	C470
Male	65	16/04/2015	C20.9 Rectum, NOS	Adenocarcinoma, NOS	C20
Female	18	21/04/2015	C80.9 Unknown primary site	Mucoepidermoid carcinoma	C80
Female	18	21/04/2015	C08.0 Submandibular gland	Mucoepidermoid carcinoma	C080
Male	34	2015-10-05	C47.0 Per. nerves & A.N.S. of head,	Malignant peripheral nerve sheath tumor	C470
Male	54	2015-01-07	C09.0 Tonsillar fossa	Carcinoma, NOS	C090
Male	46	2015-06-07	C80.9 Unknown primary site	Squamous cell carcinoma, NOS	C80
Male	71	13/07/2015	C61.9 Prostate gland	Adenocarcinoma, NOS	C61
Male	62	21/07/2015	C38.4 Pleura, NOS	Carcinoma, NOS	C384
Male	54	21/07/2015	C22.0 Liver	Carcinoma, NOS	C227
Male	70	30/07/2015	C61.9 Prostate gland	Adenocarcinoma, NOS	C61
Male	55	2015-05-08	C38.0 Heart	Malignant peripheral nerve sheath tumor	C380
Male	75	2015-06-08	C61.9 Prostate gland	Adenocarcinoma, NOS	C61
Female	25	2015-07-08	C64.9 Kidney, NOS	Carcinoma, NOS	C64
Male	60	2015-07-08	C67.0 Trigone of urinary bladder	Carcinoma, NOS	C670
Female	50	2015-07-08	C67.1 Dome of urinary bladder	Squamous cell carcinoma, NOS	C671
Male	75	2015-09-08	C67.0 Trigone of urinary bladder	Carcinoma, NOS	C670
Female	65	2015-11-08	C18.0 Cecum	Adenocarcinoma, NOS	C180
Male	85	14/08/2015	C61.9 Prostate gland	Adenocarcinoma, NOS	C61
Female	25	21/08/2015	C20.9 Rectum, NOS	Mucinous adenocarcinoma	C20
Female	25	24/08/2015	C18.0 Cecum	Adenocarcinoma, NOS	C180
Male	90	24/08/2015	C16.0 Cardia, NOS	Carcinoma, NOS	C160
Male	70	25/08/2015	C61.9 Prostate gland	Adenocarcinoma, NOS	C61
Male	80	27/08/2015	C61.9 Prostate gland	Adenocarcinoma, NOS	C61
Male	55	16/09/2015	C61.9 Prostate gland	Adenocarcinoma, NOS	C61
Female	68	17/09/2015	C53.0 Endocervix	Endometrioid adenocarcinoma, NOS	C530
Male	55	18/09/2015	C61.9 Prostate gland	Adenocarcinoma, NOS	C61
Male	50	18/09/2015	C67.0 Trigone of urinary bladder	Squamous cell carcinoma, NOS	C670
Male	76	23/09/2015	C61.9 Prostate gland	Adenocarcinoma, NOS	C61
Male	22	30/09/2015	C73.9 Thyroid gland	Papillary carcinoma, NOS	C73
Male	45	2015-06-10	C20.9 Rectum, NOS	Adenocarcinoma, NOS	C20
Female	65	2015-08-10	C56.9 Ovary	Papillary cystadenocarcinoma, NOS	C56
Male	62	2015-09-10	C61.9 Prostate gland	Adenocarcinoma, NOS	C61
Male	70	14/10/2015	C61.9 Prostate gland	Adenocarcinoma, NOS	C61
Male	34	14/10/2015	C09.0 Tonsillar fossa	Carcinoma, NOS	C090
Male	50	16/10/2015	C80.9 Unknown primary site	Dermatofibrosarcoma, NOS	C449
Male	76	16/10/2015	C62.0 Undescended testis	Choriocarcinoma, NOS	C620
Female	60	21/10/2015	C50.0 Nipple	Carcinoma, NOS	C500
Male	77	27/10/2015	C61.9 Prostate gland	Adenocarcinoma, NOS	C61
Female	35	2015-04-11	C38.0 Heart	Squamous cell carcinoma, NOS	C380
Male	70	2015-04-11	C67.0 Trigone of urinary bladder	Papillary carcinoma, NOS	C670
Male	72	2015-10-11	C61.9 Prostate gland	Adenocarcinoma, NOS	C61
Male	55	2015-11-11	C61.9 Prostate gland	Adenocarcinoma, NOS	C61
Male	55	2015-11-11	C18.0 Cecum	Mucinous adenocarcinoma	C180
Female	59	2015-12-11	C56.9 Ovary	Carcinoma, NOS	C56
Male	20	16/11/2015	C20.9 Rectum, NOS	Adenocarcinoma, NOS	C20
Female	58	16/11/2015	C16.0 Cardia, NOS	Carcinoma, NOS	C160
Female	75	18/11/2015	C16.0 Cardia, NOS	Mucinous adenocarcinoma	C160
Male	70	19/11/2015	C61.9 Prostate gland	Adenocarcinoma, NOS	C61
Male	50	23/11/2015	C14.0 Pharynx, NOS	Mucinous adenocarcinoma	C140
Female	65	26/11/2015	C67.0 Trigone of urinary bladder	Papillary carcinoma, NOS	C670
Male	50	2015-05-12	C80.9 Unknown primary site	Dermatofibrosarcoma, NOS	C449
Male	70	27/12/2015	C61.9 Prostate gland	Adenocarcinoma, NOS	C61
Female	70	2016-05-01	C50.0 Nipple	Duct carcinoma, desmoplastic type	C500
Female	23	2016-07-01	C50.0 Nipple	Duct carcinoma, desmoplastic type	C500
Female	30	2016-10-01	C56.9 Ovary	Cystadenocarcinoma, NOS	C56
Male	42	13/01/2016	C19.9 Rectosigmoid junction	Adenocarcinoma, NOS	C19
Female	53	13/01/2016	C20.9 Rectum, NOS	Adenocarcinoma, NOS	C20
Male	6	13/01/2016	C61.9 Prostate gland	Rhabdomyosarcoma, NOS	C61
Male	80	13/01/2016	C61.9 Prostate gland	Adenocarcinoma, NOS	C61
Female	46	13/01/2016	C50.0 Nipple	Duct carcinoma, desmoplastic type	C500
Female	55	14/01/2016	C55.9 Uterus, NOS	Carcinosarcoma, NOS	C55
Female	30	15/01/2016	C55.9 Uterus, NOS	Adenocarcinoma, NOS	C55
Female	58	19/01/2016	C50.0 Nipple	Phyllodes tumor, malignant	C500
Male	90	20/01/2016	C80.9 Unknown primary site	Malignant melanoma, NOS (except juvenile melano	C439
Male	50	20/01/2016	C67.0 Trigone of urinary bladder	Adenocarcinoma, NOS	C670
Male	60	20/01/2016	C61.9 Prostate gland	Adenocarcinoma, NOS	C61
Male	54	21/01/2016	C18.0 Cecum	Adenocarcinoma, NOS	C180
Female	23	21/01/2016	C50.0 Nipple	Duct carcinoma, desmoplastic type	C500
Female	40	21/01/2016	C50.0 Nipple	Duct carcinoma, desmoplastic type	C500
Female	18	22/01/2016	C80.9 Unknown primary site	Choriocarcinoma, NOS	C589
Female	60	22/01/2016	C16.0 Cardia, NOS	Adenocarcinoma, NOS	C160
Female	50	26/01/2016	C67.0 Trigone of urinary bladder	Carcinoma, NOS	C670
Male	60	27/01/2016	C80.9 Unknown primary site	Malignant melanoma, NOS (except juvenile melano	C439
Female	80	27/01/2016	C80.9 Unknown primary site	Dermatofibrosarcoma, NOS	C449
Female	56	27/01/2016	C50.0 Nipple	Duct carcinoma, desmoplastic type	C500
Male	60	27/01/2016	C61.9 Prostate gland	Adenocarcinoma, NOS	C61
Female	36	29/01/2016	C50.0 Nipple	Duct carcinoma, desmoplastic type	C500
Male	51	30/01/2016	C64.9 Kidney, NOS	Carcinoma, NOS	C64
Female	70	2016-02-02	C69.0 Conjunctiva	Squamous cell carcinoma, NOS	C690
Female	29	2016-04-02	C80.9 Unknown primary site	Choriocarcinoma, NOS	C589
Female	46	2016-08-02	C56.9 Ovary	Papillary cystadenocarcinoma, NOS	C56
Male	70	2016-08-02	C61.9 Prostate gland	Adenocarcinoma, NOS	C61
Female	35	2016-09-02	C80.9 Unknown primary site	Malignant fibrous histiocytoma	C499
Male	60	2016-09-02	C80.9 Unknown primary site	Squamous cell carcinoma, NOS	C80
Female	16	2016-09-02	C14.0 Pharynx, NOS	Mucoepidermoid carcinoma	C140
Female	51	2016-10-02	C50.0 Nipple	Duct carcinoma, desmoplastic type	C500
Male	57	2016-11-02	C20.9 Rectum, NOS	Adenocarcinoma, NOS	C20
Female	55	2016-11-02	C80.9 Unknown primary site	Squamous cell carcinoma, NOS	C80
Female	50	15/02/2016	C53.0 Endocervix	Mixed tumor, malignant, NOS	C530
Male	62	16/02/2016	C61.9 Prostate gland	Adenocarcinoma, NOS	C61
Female	38	16/02/2016	C50.0 Nipple	Duct carcinoma, desmoplastic type	C500
Male	60	17/02/2016	C13.0 Postcricoid region	Squamous cell carcinoma, NOS	C130
Male	60	17/02/2016	C61.9 Prostate gland	Adenocarcinoma, NOS	C61
Male	56	18/02/2016	C61.9 Prostate gland	Adenocarcinoma, NOS	C61
Female	60	20/02/2016	C18.0 Cecum	Adenocarcinoma, NOS	C180
Female	32	23/02/2016	C47.0 Per. nerves & A.N.S. of head,	Malignant peripheral nerve sheath tumor	C470
Female	50	25/02/2016	C55.9 Uterus, NOS	Carcinoma, NOS	C55
Male	64	26/02/2016	C64.9 Kidney, NOS	Carcinoma, NOS	C64
Female	42	26/02/2016	C44.0 Skin of lip, NOS	Kaposi sarcoma	C460
Male	61	26/02/2016	C61.9 Prostate gland	Adenocarcinoma, NOS	C61
Male	90	29/02/2016	C80.9 Unknown primary site	Malignant melanoma, regressing	C439
Male	86	29/02/2016	C61.9 Prostate gland	Adenocarcinoma, NOS	C61
Male	57	2016-01-03	C20.9 Rectum, NOS	Adenocarcinoma, NOS	C20
Male	55	2016-02-03	C22.1 Intrahepatic bile duct	Hepatocellular carcinoma, NOS	C220
Male	49	2016-02-03	C10.0 Vallecula	Adenocarcinoma, NOS	C100
Male	60	2016-02-03	C18.0 Cecum	Adenocarcinoma, NOS	C180
Male	70	2016-08-03	C61.9 Prostate gland	Adenocarcinoma, NOS	C61
Female	40	2016-09-03	C22.0 Liver	Hepatocellular carcinoma, NOS	C220
Female	40	2016-09-03	C50.0 Nipple	Duct carcinoma, desmoplastic type	C500
Female	60	2016-11-03	C67.0 Trigone of urinary bladder	Squamous cell carcinoma, NOS	C670
Female	65	15/03/2016	C69.0 Conjunctiva	Squamous cell carcinoma, NOS	C690
Male	50	16/03/2016	C80.9 Unknown primary site	Carcinoid tumor, NOS	C80
Male	9	17/03/2016	C80.9 Unknown primary site	Osteosarcoma, NOS	C419
Female	50	18/03/2016	C80.9 Unknown primary site	Malignant melanoma, NOS (except juvenile melano	C439
Female	44	18/03/2016	C73.9 Thyroid gland	Adenocarcinoma, NOS	C73
Male	72	18/03/2016	C61.9 Prostate gland	Adenocarcinoma, NOS	C61
Female	30	19/03/2016	C21.0 Anus, NOS	Adenocarcinoma, NOS	C210
Female	40	19/03/2016	C38.0 Heart	Malignant peripheral nerve sheath tumor	C380
Male	66	19/03/2016	C80.9 Unknown primary site	Adenocarcinoma, NOS	C80
Female	40	22/03/2016	C50.0 Nipple	Duct carcinoma, desmoplastic type	C500
Female	31	31/03/2016	C50.0 Nipple	Duct carcinoma, desmoplastic type	C500
Female	54	2016-01-04	C80.9 Unknown primary site	Carcinoma, NOS	C80
Female	51	2016-06-04	C53.0 Endocervix	Adenocarcinoma, NOS	C530
Male	65	2016-07-04	C61.9 Prostate gland	Adenocarcinoma, NOS	C61
Male	6	2016-12-04	C61.9 Prostate gland	Adenocarcinoma, NOS	C61
Female	35	26/04/2016	C50.0 Nipple	Duct carcinoma, desmoplastic type	C500
Female	55	28/04/2016	C52.9 Vagina, NOS	Undifferentiated sarcoma	C52
Male	75	28/04/2016	C61.9 Prostate gland	Adenocarcinoma, NOS	C61
Female	65	2016-03-05	C50.0 Nipple	Adenocarcinoma, NOS	C500
Female	19	2016-04-05	C80.9 Unknown primary site	Embryonal rhabdomyosarcoma, NOS	C499
Female	45	2016-05-05	C55.9 Uterus, NOS	Adenocarcinoma, NOS	C55
Female	40	2016-05-05	C50.0 Nipple	Duct carcinoma, desmoplastic type	C500
Female	50	2016-06-05	C50.0 Nipple	Duct carcinoma, desmoplastic type	C500
Male	35	2016-08-05	C18.0 Cecum	Adenocarcinoma, NOS	C180
Male	50	2016-10-05	C67.0 Trigone of urinary bladder	Papillary carcinoma, NOS	C670
Female	35	2016-11-05	C18.0 Cecum	Adenocarcinoma, NOS	C180
Male	93	2016-11-05	C61.9 Prostate gland	Adenocarcinoma, NOS	C61
Female	31	2016-11-05	C50.0 Nipple	Duct carcinoma, desmoplastic type	C500
Male	24	2016-12-05	C04.0 Anterior floor of mouth	Adenocarcinoma, NOS	C040
Male	60	2016-12-05	C61.9 Prostate gland	Adenocarcinoma, NOS	C61
Female	45	13/05/2016	C50.0 Nipple	Duct carcinoma, desmoplastic type	C500
Male	70	13/05/2016	C61.9 Prostate gland	Adenocarcinoma, NOS	C61
Female	60	13/05/2016	C50.0 Nipple	Lobular carcinoma, NOS	C500
Male	62	16/05/2016	C20.9 Rectum, NOS	Adenocarcinoma, NOS	C20
Female	60	16/05/2016	C53.0 Endocervix	Squamous cell carcinoma, NOS	C530
Male	60	17/05/2016	C61.9 Prostate gland	Adenocarcinoma, NOS	C61
Female	70	18/05/2016	C16.0 Cardia, NOS	Carcinoma, NOS	C160
Male	24	18/05/2016	C38.0 Heart	Malignant peripheral nerve sheath tumor	C380
Female	52	20/05/2016	C67.0 Trigone of urinary bladder	Carcinoma, NOS	C670
Female	60	24/05/2016	C80.9 Unknown primary site	Squamous cell carcinoma, NOS	C80
Female	46	25/05/2016	C50.0 Nipple	Mucinous adenocarcinoma	C500
Female	35	26/05/2016	C80.9 Unknown primary site	Choriocarcinoma, NOS	C589
Male	60	27/05/2016	C61.9 Prostate gland	Adenocarcinoma, NOS	C61
Male	52	31/05/2016	C50.0 Nipple	Duct carcinoma, desmoplastic type	C500
Male	60	2016-02-06	C67.0 Trigone of urinary bladder	Carcinoma, NOS	C670
Female	48	2016-03-06	C52.9 Vagina, NOS	Carcinoma, NOS	C52
Male	24	2016-06-06	C80.9 Unknown primary site	Rhabdomyosarcoma, NOS	C499
Male	60	2016-08-06	C61.9 Prostate gland	Adenocarcinoma, NOS	C61
Female	35	2016-08-06	C50.0 Nipple	Duct carcinoma, desmoplastic type	C500
Male	30	2016-09-06	C67.0 Trigone of urinary bladder	Carcinoma, NOS	C670
Female	41	2016-09-06	C56.9 Ovary	Papillary cystadenocarcinoma, NOS	C56
Female	85	2016-09-06	C55.9 Uterus, NOS	Endometrial stromal sarcoma, NOS	C541
Male	38	2016-10-06	C18.0 Cecum	Adenocarcinoma, NOS	C180
Female	79	2016-10-06	C44.0 Skin of lip, NOS	Squamous cell carcinoma, NOS	C440
Female	47	13/06/2016	C50.0 Nipple	Duct carcinoma, desmoplastic type	C500
Male	56	15/06/2016	C61.9 Prostate gland	Adenocarcinoma, NOS	C61
Female	18	17/06/2016	C64.9 Kidney, NOS	Carcinoma, NOS	C64
Male	65	17/06/2016	C61.9 Prostate gland	Adenocarcinoma, NOS	C61
Female	57	20/06/2016	C50.0 Nipple	Lobular carcinoma, NOS	C500
Female	35	21/06/2016	C50.0 Nipple	Duct carcinoma, desmoplastic type	C500
Male	32	22/06/2016	C20.9 Rectum, NOS	Mucinous adenocarcinoma	C20
Female	42	22/06/2016	C80.9 Unknown primary site	Gastrointestinal stromal sarcoma	C80
Male	60	23/06/2016	C80.9 Unknown primary site	Adenoid cystic carcinoma	C80
Male	30	24/06/2016	C20.9 Rectum, NOS	Adenocarcinoma, NOS	C20
Male	62	28/06/2016	C67.0 Trigone of urinary bladder	Carcinoma, NOS	C670
Male	80	28/06/2016	C61.9 Prostate gland	Adenocarcinoma, NOS	C61
Male	68	2016-02-07	C80.9 Unknown primary site	Adenocarcinoma, NOS	C80
Male	80	2016-04-07	C80.9 Unknown primary site	Squamous cell carcinoma, NOS	C80
Female	20	2016-04-07	C69.0 Conjunctiva	Malignant melanoma, NOS (except juvenile melano	C690
Male	70	2016-10-07	C61.9 Prostate gland	Adenocarcinoma, NOS	C61
Male	5	2016-11-07	C80.9 Unknown primary site	Hodgkin lymphoma, NOS	C819
Female	47	2016-12-07	C21.0 Anus, NOS	Mucinous adenocarcinoma	C210
Female	47	13/07/2016	C44.0 Skin of lip, NOS	Dermatofibrosarcoma, NOS	C440
Male	70	14/07/2016	C61.9 Prostate gland	Adenocarcinoma, NOS	C61
Male	48	15/07/2016	C80.9 Unknown primary site	Adenocarcinoma, NOS	C80
Female	38	19/07/2016	C50.0 Nipple	Duct carcinoma, desmoplastic type	C500
Female	50	22/07/2016	C67.0 Trigone of urinary bladder	Carcinoma, NOS	C670
Male	57	22/07/2016	C67.0 Trigone of urinary bladder	Carcinoma, NOS	C670
Female	40	22/07/2016	C50.0 Nipple	Duct carcinoma, desmoplastic type	C500
Female	28	25/07/2016	C50.0 Nipple	Duct carcinoma, desmoplastic type	C500
Male	3	27/07/2016	C64.9 Kidney, NOS	Nephroblastoma, NOS	C64
Female	80	27/07/2016	C80.9 Unknown primary site	Malignant melanoma, NOS (except juvenile melano	C439
Female	65	30/07/2016	C80.9 Unknown primary site	Malignant melanoma, NOS (except juvenile melano	C439
Female	50	2016-02-08	C50.0 Nipple	Duct carcinoma, desmoplastic type	C500
Female	30	2016-03-08	C80.9 Unknown primary site	Choriocarcinoma, NOS	C589
Male	48	2016-05-08	C22.0 Liver	Carcinoma, NOS	C227
Male	49	2016-08-08	C80.9 Unknown primary site	Dermatofibrosarcoma, NOS	C449
Male	72	2016-09-08	C16.0 Cardia, NOS	Adenocarcinoma, NOS	C160
Male	64	2016-09-08	C61.9 Prostate gland	Adenocarcinoma, NOS	C61
Female	60	2016-10-08	C53.0 Endocervix	Squamous cell carcinoma, NOS	C530
Male	19	2016-10-08	C11.0 Superior wall of nasopharynx	Carcinoma, NOS	C110
Female	30	13/08/2016	C80.9 Unknown primary site	Choriocarcinoma, NOS	C589
Female	65	16/08/2016	C22.0 Liver	Adenocarcinoma, NOS	C221
Female	40	17/08/2016	C80.9 Unknown primary site	Malignant melanoma, NOS (except juvenile melano	C439
Female	55	18/08/2016	C53.0 Endocervix	Squamous cell carcinoma, NOS	C530
Male	75	18/08/2016	C61.9 Prostate gland	Adenocarcinoma, NOS	C61
Male	30	19/08/2016	C67.0 Trigone of urinary bladder	Squamous cell carcinoma, NOS	C670
Female	40	19/08/2016	C53.0 Endocervix	Adenocarcinoma, NOS	C530
Female	55	19/08/2016	C80.9 Unknown primary site	Malignant melanoma, NOS (except juvenile melano	C439
Female	30	22/08/2016	C80.9 Unknown primary site	Kaposi sarcoma	C469
Female	60	24/08/2016	C80.9 Unknown primary site	Malignant melanoma, NOS (except juvenile melano	C439
Male	90	24/08/2016	C61.9 Prostate gland	Adenocarcinoma, NOS	C61
Female	43	25/08/2016	C55.9 Uterus, NOS	Adenocarcinoma, NOS	C55
Male	15	25/08/2016	C11.0 Superior wall of nasopharynx	Carcinoma, NOS	C110
Female	32	25/08/2016	C55.9 Uterus, NOS	Adenocarcinoma, NOS	C55
Female	45	25/08/2016	C50.0 Nipple	Carcinoma, NOS	C500
Male	51	26/08/2016	C20.9 Rectum, NOS	Adenocarcinoma, NOS	C20
Female	44	27/08/2016	C50.0 Nipple	Duct carcinoma, desmoplastic type	C500
Female	20	29/08/2016	C50.0 Nipple	Duct carcinoma, desmoplastic type	C500
Female	66	30/08/2016	C53.0 Endocervix	Squamous cell carcinoma, NOS	C530
Female	34	31/08/2016	C18.0 Cecum	Adenocarcinoma, NOS	C180
Male	35	31/08/2016	C22.0 Liver	Carcinoma, NOS	C227
Male	62	31/08/2016	C61.9 Prostate gland	Adenocarcinoma, NOS	C61
Female	42	2016-02-09	C50.0 Nipple	Duct carcinoma, desmoplastic type	C500
Female	60	2016-06-09	C53.0 Endocervix	Squamous cell carcinoma, NOS	C530
Female	43	2016-06-09	C53.0 Endocervix	Squamous cell carcinoma, NOS	C530
Male	65	2016-07-09	C80.9 Unknown primary site	Choriocarcinoma, NOS	C629
Female	32	2016-08-09	C16.0 Cardia, NOS	Leiomyosarcoma, NOS	C160
Female	50	2016-09-09	C50.0 Nipple	Duct carcinoma, desmoplastic type	C500
Female	30	2016-09-09	C50.0 Nipple	Duct carcinoma, desmoplastic type	C500
Female	52	2016-10-09	C50.0 Nipple	Duct carcinoma, desmoplastic type	C500
Female	28	15/09/2016	C80.9 Unknown primary site	Choriocarcinoma, NOS	C589
Male	27	19/09/2016	C21.0 Anus, NOS	Adenocarcinoma, NOS	C210
Female	35	20/09/2016	C50.0 Nipple	Duct carcinoma, desmoplastic type	C500
Female	70	21/09/2016	C16.0 Cardia, NOS	Papillary adenocarcinoma, NOS	C160
Female	50	21/09/2016	C50.0 Nipple	Carcinoma, NOS	C500
Male	66	22/09/2016	C61.9 Prostate gland	Adenocarcinoma, NOS	C61
Male	45	29/09/2016	C13.0 Postcricoid region	Squamous cell carcinoma, NOS	C130
Female	35	29/09/2016	C50.0 Nipple	Duct carcinoma, desmoplastic type	C500
Male	40	30/09/2016	C67.0 Trigone of urinary bladder	Squamous cell carcinoma, NOS	C670
Female	35	30/09/2016	C53.0 Endocervix	Squamous cell carcinoma, NOS	C530
Female	49	30/09/2016	C53.0 Endocervix	Squamous cell carcinoma, NOS	C530
Female	70	30/09/2016	C50.0 Nipple	Duct carcinoma, desmoplastic type	C500
Female	45	30/09/2016	C50.0 Nipple	Lobular carcinoma, NOS	C500
Female	70	2016-03-10	C50.0 Nipple	Duct carcinoma, desmoplastic type	C500
Female	46	2016-03-10	C50.0 Nipple	Duct carcinoma, desmoplastic type	C500
Female	38	2016-04-10	C53.0 Endocervix	Squamous cell carcinoma, NOS	C530
Female	35	2016-06-10	C55.9 Uterus, NOS	Adenocarcinoma, NOS	C55
Female	73	2016-07-10	C67.0 Trigone of urinary bladder	Carcinoma, NOS	C670
Female	40	2016-07-10	C55.9 Uterus, NOS	Endometrial stromal sarcoma, NOS	C541
Male	78	2016-07-10	C61.9 Prostate gland	Adenocarcinoma, NOS	C61
Female	60	2016-07-10	C50.0 Nipple	Duct carcinoma, desmoplastic type	C500
Female	45	2016-10-10	C65.9 Renal pelvis	Papillary adenocarcinoma, NOS	C65
Male	38	2016-12-10	C04.0 Anterior floor of mouth	Squamous cell carcinoma, NOS	C040
Female	54	2016-12-10	C50.0 Nipple	Lobular carcinoma, NOS	C500
Male	60	13/10/2016	C25.0 Head of pancreas	Carcinoma, NOS	C250
Male	68	14/10/2016	C64.9 Kidney, NOS	Papillary carcinoma, NOS	C64
Female	52	17/10/2016	C50.0 Nipple	Duct carcinoma, desmoplastic type	C500
Female	58	17/10/2016	C50.0 Nipple	Lobular carcinoma, NOS	C500
Female	28	18/10/2016	C50.0 Nipple	Duct carcinoma, desmoplastic type	C500
Female	35	19/10/2016	C53.0 Endocervix	Squamous cell carcinoma, NOS	C530
Male	45	19/10/2016	C80.9 Unknown primary site	Squamous cell carcinoma, NOS	C80
Female	30	19/10/2016	C80.9 Unknown primary site	Squamous cell carcinoma, NOS	C80
Female	30	19/10/2016	C80.9 Unknown primary site	Basal cell carcinoma, NOS	C449
Female	75	20/10/2016	C16.0 Cardia, NOS	Adenocarcinoma, NOS	C160
Female	40	20/10/2016	C50.0 Nipple	Duct carcinoma, desmoplastic type	C500
Female	28	21/10/2016	C50.0 Nipple	Duct carcinoma, desmoplastic type	C500
Male	36	26/10/2016	C16.0 Cardia, NOS	Adenocarcinoma, NOS	C160
Female	60	28/10/2016	C67.0 Trigone of urinary bladder	Squamous cell carcinoma, NOS	C670
Male	55	28/10/2016	C67.0 Trigone of urinary bladder	Squamous cell carcinoma, NOS	C670
Male	43	29/10/2016	C01.9 Base of tongue, NOS	Squamous cell carcinoma, NOS	C01
Female	50	2016-01-11	C53.0 Endocervix	Squamous cell carcinoma, NOS	C530
Male	36	2016-02-11	C80.9 Unknown primary site	Dermatofibrosarcoma, NOS	C449
Male	40	2016-03-11	C44.0 Skin of lip, NOS	Kaposi sarcoma	C460
Male	60	2016-04-11	C80.9 Unknown primary site	Dermatofibrosarcoma, NOS	C449
Male	58	2016-04-11	C61.9 Prostate gland	Transitional cell carcinoma, NOS	C61
Male	54	2016-05-11	C80.9 Unknown primary site	Kaposi sarcoma	C469
Female	43	2016-07-11	C53.0 Endocervix	Adenocarcinoma, NOS	C530
Female	72	2016-07-11	C53.0 Endocervix	Squamous cell carcinoma, NOS	C530
Male	40	2016-07-11	C13.0 Postcricoid region	Squamous cell carcinoma, NOS	C130
Female	42	2016-07-11	C50.0 Nipple	Carcinoma, NOS	C500
Female	77	2016-08-11	C56.9 Ovary	Carcinoma, NOS	C56
Female	49	2016-11-11	C22.0 Liver	Hepatocellular carcinoma, NOS	C220
Male	30	15/11/2016	C22.0 Liver	Carcinoma, NOS	C227
Male	61	16/11/2016	C80.9 Unknown primary site	Adenocarcinoma, NOS	C80
Male	70	17/11/2016	C61.9 Prostate gland	Adenocarcinoma, NOS	C61
Male	41	18/11/2016	C80.9 Unknown primary site	Choriocarcinoma, NOS	C629
Male	70	21/11/2016	C60.0 Prepuce	Squamous cell carcinoma, NOS	C600
Female	70	22/11/2016	C53.0 Endocervix	Squamous cell carcinoma, NOS	C530
Female	46	22/11/2016	C53.0 Endocervix	Squamous cell carcinoma, NOS	C530
Female	47	23/11/2016	C76.0 Head, face or neck, NOS	Kaposi sarcoma	C467
Female	46	23/11/2016	C50.0 Nipple	Duct carcinoma, desmoplastic type	C500
Female	31	24/11/2016	C56.9 Ovary	Adenocarcinoma, NOS	C56
Female	50	24/11/2016	C50.0 Nipple	Lobular carcinoma, NOS	C500
Female	34	24/11/2016	C50.0 Nipple	Duct carcinoma, desmoplastic type	C500
Female	39	28/11/2016	C50.0 Nipple	Duct carcinoma, desmoplastic type	C500
Female	70	29/11/2016	C21.1 Anal canal	Adenocarcinoma, NOS	C211
Female	55	29/11/2016	C53.0 Endocervix	Carcinoma, NOS	C530
Female	30	2016-02-12	C50.0 Nipple	Lobular carcinoma, NOS	C500
Male	80	2016-06-12	C61.9 Prostate gland	Adenocarcinoma, NOS	C61
Female	40	2016-06-12	C50.0 Nipple	Lobular carcinoma, NOS	C500
Female	60	2016-07-12	C53.0 Endocervix	Squamous cell carcinoma, NOS	C530
Female	30	2016-07-12	C50.0 Nipple	Duct carcinoma, desmoplastic type	C500
Female	54	2016-07-12	C50.0 Nipple	Duct carcinoma, desmoplastic type	C500
Female	85	2016-08-12	C53.0 Endocervix	Papillary carcinoma, NOS	C530
Male	77	2016-08-12	C61.9 Prostate gland	Adenocarcinoma, NOS	C61
Female	32	2016-08-12	C50.0 Nipple	Duct carcinoma, desmoplastic type	C500
Male	53	2016-09-12	C67.0 Trigone of urinary bladder	Papillary carcinoma, NOS	C670
Male	80	2016-09-12	C60.0 Prepuce	Squamous cell carcinoma, NOS	C600
Female	57	2016-10-12	C50.0 Nipple	Duct carcinoma, desmoplastic type	C500
Female	40	2016-10-12	C50.0 Nipple	Duct carcinoma, desmoplastic type	C500
Female	53	13/12/2016	C50.0 Nipple	Carcinoma, NOS	C500
Female	58	13/12/2016	C73.9 Thyroid gland	Carcinoma, NOS	C73
Male	66	16/12/2016	C21.0 Anus, NOS	Squamous cell carcinoma, NOS	C210
Female	50	16/12/2016	C20.9 Rectum, NOS	Adenocarcinoma, NOS	C20
Male	57	16/12/2016	C61.9 Prostate gland	Transitional cell carcinoma, NOS	C61
Female	50	16/12/2016	C53.0 Endocervix	Squamous cell carcinoma, NOS	C530
Female	34	16/12/2016	C80.9 Unknown primary site	Choriocarcinoma, NOS	C589
Female	40	20/12/2016	C53.0 Endocervix	Squamous cell carcinoma, NOS	C530
Male	65	20/12/2016	C61.9 Prostate gland	Adenocarcinoma, NOS	C61
Female	30	21/12/2016	C18.0 Cecum	Mucinous adenocarcinoma	C180
Male	68	21/12/2016	C67.0 Trigone of urinary bladder	Squamous cell carcinoma, NOS	C670
Male	70	23/12/2016	C61.9 Prostate gland	Adenocarcinoma, NOS	C61
Female	80	28/12/2016	C80.9 Unknown primary site	Squamous cell carcinoma, NOS	C80
Male	65	29/12/2016	C13.0 Postcricoid region	Squamous cell carcinoma, NOS	C130
Male	60	29/12/2016	C80.9 Unknown primary site	Squamous cell carcinoma, NOS	C80
Female	60	2017-04-01	C53.0 Endocervix	Adenocarcinoma, NOS	C530
Female	46	2017-04-01	C53.0 Endocervix	Adenosquamous carcinoma	C530
Male	75	2017-04-01	C61.9 Prostate gland	Adenocarcinoma, NOS	C61
Female	60	2017-04-01	C50.0 Nipple	Duct carcinoma, desmoplastic type	C500
Male	70	2017-04-01	C67.9 Urinary bladder, NOS	Adenocarcinoma, NOS	C679
Female	52	2017-05-01	C16.0 Cardia, NOS	Cystadenocarcinoma, NOS	C160
Male	80	2017-06-01	C67.0 Trigone of urinary bladder	Neoplasm, malignant	C670
Female	60	2017-06-01	C11.0 Superior wall of nasopharynx	Adenoid cystic carcinoma	C110
Female	50	2017-10-01	C20.9 Rectum, NOS	Adenocarcinoma, NOS	C20
Male	29	2017-11-01	C01.9 Base of tongue, NOS	Pleomorphic carcinoma	C01
Female	14	2017-11-01	C80.9 Unknown primary site	Dermatofibrosarcoma, NOS	C449
Male	68	2017-12-01	C13.0 Postcricoid region	Squamous cell carcinoma, NOS	C130
Female	70	13/01/2017	C50.9 Breast, NOS	Carcinoma, NOS	C509
Male	65	13/01/2017	C61.9 Prostate gland	Adenocarcinoma, NOS	C61
Female	40	14/01/2017	C50.9 Breast, NOS	Carcinoma, NOS	C509
Male	50	16/01/2017	C61.9 Prostate gland	Adenocarcinoma, NOS	C61
Male	45	17/01/2017	C80.9 Unknown primary site	Carcinoma, NOS	C80
Male	65	17/01/2017	C61.9 Prostate gland	Adenocarcinoma, NOS	C61
Female	30	17/01/2017	C50.9 Breast, NOS	Carcinoma, NOS	C509
Male	7	18/01/2017	C04.0 Anterior floor of mouth	Squamous cell carcinoma, NOS	C040
Female	30	2017-01-02	C16.0 Cardia, NOS	Signet ring cell carcinoma	C160
Male	56	2017-02-02	C16.0 Cardia, NOS	Adenocarcinoma, NOS	C160
Female	56	2017-03-02	C67.0 Trigone of urinary bladder	Squamous cell carcinoma, NOS	C670
Female	32	2017-04-02	C50.0 Nipple	Duct carcinoma, desmoplastic type	C500
Male	78	2017-05-02	C67.0 Trigone of urinary bladder	Papillary carcinoma, NOS	C670
Male	70	2017-06-02	C61.9 Prostate gland	Adenocarcinoma, NOS	C61
Female	38	2017-07-02	C50.0 Nipple	Intraductal papillary adenocarcinoma with invas	C500
Female	48	2017-07-02	C53.0 Endocervix	Carcinoma, NOS	C530
Female	70	2017-08-02	C50.0 Nipple	Carcinoma, NOS	C500
Female	63	2017-08-02	C53.0 Endocervix	Squamous cell carcinoma, NOS	C530
Female	54	2017-08-02	C16.0 Cardia, NOS	Gastrointestinal stromal sarcoma	C160
Female	65	2017-12-02	C53.0 Endocervix	Squamous cell carcinoma, NOS	C530
Male	54	13/02/2017	C61.9 Prostate gland	Adenocarcinoma, NOS	C61
Female	32	13/02/2017	C50.0 Nipple	Duct carcinoma, desmoplastic type	C500
Female	48	13/02/2017	C56.9 Ovary	Mucinous cystadenocarcinoma, NOS	C56
Female	25	14/02/2017	C80.9 Unknown primary site	Dermatofibrosarcoma, NOS	C449
Female	38	14/02/2017	C55.9 Uterus, NOS	Adenocarcinoma, NOS	C55
Female	40	15/02/2017	C53.0 Endocervix	Squamous cell carcinoma, NOS	C530
Male	34	15/02/2017	C16.0 Cardia, NOS	Adenocarcinoma, NOS	C160
Female	50	16/02/2017	C56.9 Ovary	Carcinoma, NOS	C56
Male	76	17/02/2017	C61.9 Prostate gland	Adenocarcinoma, NOS	C61
Female	65	17/02/2017	C53.0 Endocervix	Squamous cell carcinoma, NOS	C530
Female	10	21/02/2017	C23.9 Gallbladder	Hepatoblastoma	C222
Female	3	21/02/2017	C69.0 Conjunctiva	Retinoblastoma, NOS	C692
Male	45	22/02/2017	C80.9 Unknown primary site	Basal cell carcinoma, NOS	C449
Male	46	22/02/2017	C11.0 Superior wall of nasopharynx	Carcinoma, NOS	C110
Female	38	23/02/2017	C55.9 Uterus, NOS	Adenocarcinoma, NOS	C55
Male	33	23/02/2017	C61.9 Prostate gland	Adenocarcinoma, NOS	C61
Male	36	27/02/2017	C20.9 Rectum, NOS	Signet ring cell carcinoma	C20
Female	65	27/02/2017	C64.9 Kidney, NOS	Squamous cell carcinoma, NOS	C64
Female	10	28/02/2017	C03.0 Upper gum	Ameloblastic fibrosarcoma	C411
Female	4	2017-01-03	C69.0 Conjunctiva	Retinoblastoma, NOS	C692
Female	50	2017-02-03	C53.0 Endocervix	Squamous cell carcinoma, NOS	C530
Male	32	2017-03-03	C80.9 Unknown primary site	Malignant peripheral nerve sheath tumor	C499
Male	59	2017-06-03	C61.9 Prostate gland	Adenocarcinoma, NOS	C61
Male	60	2017-06-03	C80.9 Unknown primary site	Malignant peripheral nerve sheath tumor	C499
Female	55	2017-07-03	C53.0 Endocervix	Squamous cell carcinoma, NOS	C530
Female	48	2017-08-03	C50.0 Nipple	Duct carcinoma, desmoplastic type	C500
Female	48	2017-08-03	C50.0 Nipple	Duct carcinoma, desmoplastic type	C500
Male	62	2017-09-03	C61.9 Prostate gland	Adenocarcinoma, NOS	C61
Female	55	2017-10-03	C53.0 Endocervix	Leiomyosarcoma, NOS	C530
Male	62	2017-10-03	C67.0 Trigone of urinary bladder	Carcinoma, NOS	C670
Female	40	2017-10-03	C67.0 Trigone of urinary bladder	Squamous cell carcinoma, NOS	C670
Male	68	2017-11-03	C61.9 Prostate gland	Adenocarcinoma, NOS	C61
Female	53	13/03/2017	C50.0 Nipple	Duct carcinoma, desmoplastic type	C500
Female	50	14/03/2017	C50.0 Nipple	Duct carcinoma, desmoplastic type	C500
Male	55	16/03/2017	C61.9 Prostate gland	Adenocarcinoma, NOS	C61
Female	70	17/03/2017	C80.9 Unknown primary site	Squamous cell carcinoma, NOS	C80
Male	19	21/03/2017	C80.9 Unknown primary site	Choriocarcinoma, NOS	C629
Female	50	21/03/2017	C53.0 Endocervix	Squamous cell carcinoma, NOS	C530
Female	35	21/03/2017	C56.9 Ovary	Papillary cystadenocarcinoma, NOS	C56
Female	40	23/03/2017	C56.9 Ovary	Papillary cystadenocarcinoma, NOS	C56
Male	45	27/03/2017	C61.9 Prostate gland	Adenocarcinoma, NOS	C61
Female	44	27/03/2017	C80.9 Unknown primary site	Carcinoma, NOS	C80
Male	8	27/03/2017	C69.0 Conjunctiva	Embryonal rhabdomyosarcoma, NOS	C690
Male	70	27/03/2017	C61.9 Prostate gland	Adenocarcinoma, NOS	C61
Female	80	28/03/2017	C80.9 Unknown primary site	Malignant peripheral nerve sheath tumor	C499
Female	40	28/03/2017	C53.0 Endocervix	Squamous cell carcinoma, NOS	C530
Female	34	29/03/2017	C50.0 Nipple	Papillary carcinoma, NOS	C500
Male	56	30/03/2017	C67.0 Trigone of urinary bladder	Papillary carcinoma, NOS	C670
Female	4	2017-05-04	C50.0 Nipple	Lobular carcinoma, NOS	C500
Male	40	2017-05-04	C14.0 Pharynx, NOS	Squamous cell carcinoma, NOS	C140
Female	50	2017-05-04	C50.0 Nipple	Squamous cell carcinoma, NOS	C500
Female	55	2017-12-04	C80.9 Unknown primary site	Metatypical carcinoma	C449
Male	80	13/04/2017	C61.9 Prostate gland	Adenocarcinoma, NOS	C61
Male	56	13/04/2017	C80.9 Unknown primary site	Giant cell tumor of bone, malignant	C419
Male	44	13/04/2017	C67.0 Trigone of urinary bladder	Papillary carcinoma, NOS	C670
Female	40	13/04/2017	C53.0 Endocervix	Adenocarcinoma, NOS	C530
Male	58	18/04/2017	C22.0 Liver	Hepatocellular carcinoma, NOS	C220
Female	38	19/04/2017	C50.0 Nipple	Duct carcinoma, desmoplastic type	C500
Male	45	21/04/2017	C61.9 Prostate gland	Adenocarcinoma, NOS	C61
Male	45	21/04/2017	C61.9 Prostate gland	Adenocarcinoma, NOS	C61
Male	80	25/04/2017	C67.0 Trigone of urinary bladder	Carcinoma, NOS	C670
Male	14	2017-03-05	C80.9 Unknown primary site	Hodgkin lymphoma, mixed cellularity, NOS	C812
Male	50	2017-04-05	C18.0 Cecum	Adenocarcinoma, NOS	C180
Female	35	2017-04-05	C64.9 Kidney, NOS	Renal cell carcinoma, NOS	C64
Female	29	2017-05-05	C50.0 Nipple	Duct carcinoma, desmoplastic type	C500
Female	50	2017-05-05	C53.0 Endocervix	Squamous cell carcinoma, NOS	C530
Male	45	2017-05-05	C64.9 Kidney, NOS	Transitional cell carcinoma, NOS	C64
Male	40	2017-06-05	C80.9 Unknown primary site	Chondrosarcoma, NOS	C419
Male	22	2017-08-05	C80.9 Unknown primary site	Malignant eccrine spiradenoma	C449
Female	28	2017-09-05	C80.9 Unknown primary site	Ameloblastoma, malignant	C411
Male	65	2017-09-05	C21.0 Anus, NOS	Adenocarcinoma, NOS	C210
Female	52	2017-10-05	C50.0 Nipple	Duct carcinoma, desmoplastic type	C500
Female	48	2017-11-05	C65.9 Renal pelvis	Squamous cell carcinoma, NOS	C65
Female	37	2017-11-05	C20.9 Rectum, NOS	Adenocarcinoma, NOS	C20
Female	60	2017-11-05	C55.9 Uterus, NOS	Endometrioid adenocarcinoma, NOS	C55
Female	30	2017-11-05	C56.9 Ovary	Granular cell carcinoma	C56
Female	33	2017-11-05	C80.9 Unknown primary site	Ameloblastoma, malignant	C411
Female	48	2017-12-05	C50.0 Nipple	Medullary carcinoma, NOS		C500
Female	70	2017-12-05	C80.9 Unknown primary site	Squamous cell carcinoma, NOS	C80
Female	70	16/05/2017	C50.0 Nipple	Duct carcinoma, desmoplastic type	C500
Female	55	18/05/2017	C11.0 Superior wall of nasopharynx	Plasmacytoma, NOS	C902
Female	3	18/05/2017	C80.9 Unknown primary site	Embryonal rhabdomyosarcoma, NOS	C499
Female	48	18/05/2017	C53.0 Endocervix	Squamous cell carcinoma, NOS	C530
Female	42	21/05/2017	C22.0 Liver	Hepatocellular carcinoma, NOS	C220
Female	42	21/05/2017	C22.0 Liver	Hepatocellular carcinoma, NOS	C220
Female	36	22/05/2017	C80.9 Unknown primary site	Liposarcoma, NOS	C499
Female	54	23/05/2017	C53.0 Endocervix	Adenocarcinoma, NOS	C530
Female	85	25/05/2017	C50.0 Nipple	Lobular carcinoma, NOS	C500
Male	24	26/05/2017	C80.9 Unknown primary site	Dermatofibrosarcoma, NOS	C449
Female	45	2017-01-06	C50.0 Nipple	Duct carcinoma, desmoplastic type	C500
Female	61	2017-06-06	C50.0 Nipple	Duct carcinoma, desmoplastic type	C500
Male	38	2017-06-06	C20.9 Rectum, NOS	Mucinous adenocarcinoma	C20
Female	35	2017-09-06	C80.9 Unknown primary site	Malignant melanoma, NOS (except juvenile melano	C439
Male	35	2017-09-06	C21.0 Anus, NOS	Adenocarcinoma, NOS	C210
Male	26	2017-09-06	C67.0 Trigone of urinary bladder	Squamous cell carcinoma, NOS	C670
Female	47	13/06/2017	C53.0 Endocervix	Carcinoma, NOS	C530
Male	75	14/06/2017	C11.0 Superior wall of nasopharynx	Carcinoma, NOS	C110
Male	36	15/06/2017	C67.0 Trigone of urinary bladder	Squamous cell carcinoma, NOS	C670
Female	40	16/06/2017	C50.0 Nipple	Duct carcinoma, desmoplastic type	C500
Male	64	16/06/2017	C61.9 Prostate gland	Adenocarcinoma, NOS
Male	64	16/06/2017	C61.9 Prostate gland	Adenocarcinoma, NOS	C61
Female	40	20/06/2017	C50.0 Nipple	Duct carcinoma, desmoplastic type	C500
Female	36	21/06/2017	C80.9 Unknown primary site	Dermatofibrosarcoma, NOS	C449
Male	46	22/06/2017	C80.9 Unknown primary site	Adenocarcinoma, NOS	C80
Male	46	22/06/2017	C80.9 Unknown primary site	Adenocarcinoma, NOS	C80
Female	50	23/06/2017	C22.0 Liver	Carcinoma, NOS	C227

## Sheet: Sheet2
Sex	Sex code	Age		Top	Top code
Male	1	4		C77.9 Lymph node, NOS	1
Male	1	50		C26.9 Gastrointestinal tract, NOS	2
Male	1	17		C20.9 Rectum, NOS	3
Female	2	70		C44.9 Skin, NOS	4
Male	1	60		C61.9 Prostate gland	5
Male	1	55		C63.9 Male genital organs, NOS	6
Male	1	25		C49.6 Soft tissues of trunk	7
Female	2	50		C50.9 Breast, NOS	8
Female	2	35		C77.3 Lymph nodes of axilla or arm	9
Female	2	25		C57.9 Female genital tract, NOS	10
Male	1	35		C50.9 Breast, NOS	8
Female	2	55		C50.9 Breast, NOS	8
Female	2	48		C53.9 Cervix uteri	11
Male	1	76		C61.9 Prostate gland	5
Female	2	37		C53.9 Cervix uteri	11
Female	2	70		C57.9 Female genital tract, NOS	10
Male	1	35		C22.0 Liver	12
Female	2	48		C77.0 Lymph nodes of head, face and	13
Male	1	70		C61.9 Prostate gland	5
Female	2	12		C40.9 Bone of limb, NOS	14
Female	2	45		C53.9 Cervix uteri	11
Female	2	23		C53.9 Cervix uteri	11
Female	2	35		C53.9 Cervix uteri	11
Female	2	70		C53.8 Overl. lesion of cervix uteri	15
Male	1	20		C44.9 Skin, NOS	4
Male	1	70		C49.2 Soft tissues of lower limb an	16
Male	1	16		C49.9 Other soft tissues	17
Female	2	41		C57.9 Female genital tract, NOS	10
Male	1	68		C61.9 Prostate gland	5
Female	2	60		C53.9 Cervix uteri	11
Male	1	30		C67.9 Urinary bladder, NOS	18
Female	2	26		C57.9 Female genital tract, NOS	10
Female	2	59		C53.9 Cervix uteri	11
Female	2	56		C50.9 Breast, NOS	8
Female	2	40		C56.9 Ovary	19
Female	2	48		C67.9 Urinary bladder, NOS	18
Female	2	50		C53.9 Cervix uteri	11
Male	1	26		C26.9 Gastrointestinal tract, NOS	2
Female	2	60		C53.9 Cervix uteri	11
Male	1	38		C49.9 Other soft tissues	17
Female	2	50		C57.9 Female genital tract, NOS	10
Male	1	33		C50.9 Breast, NOS	8
Male	1	29		C40.2 Long bones of lower limb	20
Female	2	67		C44.2 External ear	21
Male	1	65		C67.9 Urinary bladder, NOS	18
Female	2	30		C53.9 Cervix uteri	11
Female	2	75		C53.9 Cervix uteri	11
Male	1	65		C49.0 Soft tissues of head, face, &	22
Female	2	43		C50.9 Breast, NOS	8
Female	2	30		C50.9 Breast, NOS	8
Female	2	60		C44.7 Skin of lower limb and hip	23
Female	2	40		C39.9 Ill-defined sites within resp	24
Female	2	40		C49.1 Soft tissues of upper limb, s	25
Male	1	70		C44.6 Skin of upper limb and should	26
Female	2	41		C53.9 Cervix uteri	11
Female	2	30		C50.9 Breast, NOS	8
Male	1	90		C61.9 Prostate gland	5
Male	1	84		C20.9 Rectum, NOS	3
Male	1	40		C39.9 Ill-defined sites within resp	24
Male	1	60		C44.9 Skin, NOS	4
Female	2	45		C44.9 Skin, NOS	4
Female	2	55		C57.9 Female genital tract, NOS	10
Male	1	60		C61.9 Prostate gland	5
Female	2	35		C19.9 Rectosigmoid junction	27
Male	1	65		C64.9 Kidney, NOS	28
Male	1	55		C40.8 Overl. lesion of bones of lim	29
Female	2	60		C53.9 Cervix uteri	11
Male	1	26		C41.0 Bones of skull and face	30
Female	2	52		C53.9 Cervix uteri	11
Male	1	50		C49.0 Soft tissues of head, face, &	22
Female	2	22		C53.9 Cervix uteri	11
Male	1	68		C61.9 Prostate gland	5
Male	1	55		C49.9 Other soft tissues	17
Female	2	70		C50.9 Breast, NOS	8
Male	1	90		C61.9 Prostate gland	5
Female	2	35		C50.9 Breast, NOS	8
Female	2	55		C44.9 Skin, NOS	4
Female	2	45		C44.4 Skin of scalp and neck	31
Male	1	80		C61.9 Prostate gland	5
Female	2	30		C53.9 Cervix uteri	11
Female	2	50		C56.9 Ovary	19
Male	1	70		C61.9 Prostate gland	5
Male	1	45		C39.9 Ill-defined sites within resp	24
Female	2	55		C57.9 Female genital tract, NOS	10
Male	1	46		C16.3 Gastric antrum	32
Female	2	31		C53.9 Cervix uteri	11
Female	2	48		C50.9 Breast, NOS	8
Male	1	48		C18.0 Cecum	33
Female	2	30		C53.9 Cervix uteri	11
Male	1	70		C16.9 Stomach, NOS	34
Female	2	17		C49.0 Soft tissues of head, face, &	22
Female	2	8		C49.9 Other soft tissues	17
Female	2	40		C16.9 Stomach, NOS	34
Female	2	50		C49.0 Soft tissues of head, face, &	22
Female	2	80		C49.6 Soft tissues of trunk	7
Female	2	60		C50.9 Breast, NOS	8
Female	2	35		C50.9 Breast, NOS	8
Female	2	43		C50.9 Breast, NOS	8
Female	2	50		C77.0 Lymph nodes of head, face and	13
Female	2	65		C61.9 Prostate gland	5
Male	1	30		C67.9 Urinary bladder, NOS	18
Male	1	30		C49.6 Soft tissues of trunk	7
Male	1	27		C44.4 Skin of scalp and neck	31
Male	1	60		C44.4 Skin of scalp and neck	31
Male	1	63		C44.4 Skin of scalp and neck	31
Male	1	55		C49.5 Soft tissues of pelvis	35
Male	1	23		C04.9 Floor of mouth, NOS	36
Female	2	65		C26.9 Gastrointestinal tract, NOS	2
Male	1	39		C67.9 Urinary bladder, NOS	18
Female	2	45		C50.9 Breast, NOS	8
Female	2	57		C26.9 Gastrointestinal tract, NOS	2
Male	1	70		C61.9 Prostate gland	5
Male	1	70		C40.9 Bone of limb, NOS	14
Female	2	60		C44.9 Skin, NOS	4
Male	1	6		C44.9 Skin, NOS	4
Female	2	55		C56.9 Ovary	19
Female	2	35		C44.6 Skin of upper limb and should	26
Female	2	40		C56.9 Ovary	19
Female	2	53		C44.9 Skin, NOS	4
Female	2	40		C50.9 Breast, NOS	8
Female	2	53		C64.9 Kidney, NOS	28
Male	1	65		C61.9 Prostate gland	5
Female	2	45		C44.9 Skin, NOS	4
Female	2	35		C53.9 Cervix uteri	11
Female	2	50		C50.9 Breast, NOS	8
Male	1	28		C20.9 Rectum, NOS	3
Male	1	85		C61.9 Prostate gland	5
Male	1	55		C20.9 Rectum, NOS	3
Female	2	75		C73.9 Thyroid gland	37
Male	1	22		C49.2 Soft tissues of lower limb an	16
Female	2	35		C53.9 Cervix uteri	11
Male	1	46		C49.9 Other soft tissues	17
Male	1	63		C44.4 Skin of scalp and neck	31
Male	1	39		C20.9 Rectum, NOS	3
Female	2	30		C56.9 Ovary	19
Male	1	41		C49.6 Soft tissues of trunk	7
Male	1	55		C22.0 Liver	12
Female	2	50		C57.9 Female genital tract, NOS	10
Female	2	35		C49.2 Soft tissues of lower limb an	16
Male	1	7		C77.1 Intrathoracic lymph nodes	38
Female	2	15		C44.9 Skin, NOS	4
Female	2	35		C53.9 Cervix uteri	11
Male	1	45		C39.9 Ill-defined sites within resp	24
Male	1	70		C61.9 Prostate gland	5
Female	2	55		C52.9 Vagina, NOS	39
Male	1	70		C49.9 Other soft tissues	17
Female	2	50		C53.9 Cervix uteri	11
Female	2	55		C50.9 Breast, NOS	8
Male	1	70		C61.9 Prostate gland	5
Female	2	27		C73.9 Thyroid gland	37
Female	2	40		C10.2 Lateral wall of oropharynx	40
Female	2	7		C49.2 Soft tissues of lower limb an	16
Female	2	60		C57.9 Female genital tract, NOS	10
Male	1	43		C39.9 Ill-defined sites within resp	24
Female	2	35		C53.9 Cervix uteri	11
Female	2	55		C20.9 Rectum, NOS	3
Female	2	40		C53.9 Cervix uteri	11
Female	2	43		C56.9 Ovary	19
Female	2	43		C53.9 Cervix uteri	11
Male	1	58		C50.9 Breast, NOS	8
Female	2	35		C67.9 Urinary bladder, NOS	18
Female	2	40		C50.9 Breast, NOS	8
Male	1	65		C44.9 Skin, NOS	4
Female	2	70		C53.9 Cervix uteri	11
Female	2	50		C39.9 Ill-defined sites within resp	24
Female	2	16		C57.9 Female genital tract, NOS	10
Female	2	45		C41.0 Bones of skull and face	30
Female	2	41		C50.9 Breast, NOS	8
Female	2	50		C50.9 Breast, NOS	8
Male	1	55		C20.9 Rectum, NOS	3
Female	2	40		C50.9 Breast, NOS	8
Male	1	82		C61.9 Prostate gland	5
Male	1	55		C61.9 Prostate gland	5
Male	1	60		C61.9 Prostate gland	5
Male	1	54		C19.9 Rectosigmoid junction	27
Male	1	70		C61.9 Prostate gland	5
Female	2	28		C53.9 Cervix uteri	11
Female	2	60		C50.9 Breast, NOS	8
Female	2	38		C53.9 Cervix uteri	11
Male	1	80		C61.9 Prostate gland	5
Male	1	25		C44.5 Skin of trunk	41
Male	1	22		C49.0 Soft tissues of head, face, &	22
Male	1	65		C39.9 Ill-defined sites within resp	24
Male	1	45		C67.9 Urinary bladder, NOS	18
Female	2	50		C53.9 Cervix uteri	11
Female	2	40		C44.9 Skin, NOS	4
Female	2	36		C50.9 Breast, NOS	8
Male	1	70		C49.9 Other soft tissues	17
Male	1	60		C44.9 Skin, NOS	4
Male	1	31		C67.9 Urinary bladder, NOS	18
Female	2	18		C53.9 Cervix uteri	11
Female	2	60		C50.9 Breast, NOS	8
Male	1	55		C61.9 Prostate gland	5
Male	1	72		C61.9 Prostate gland	5
Female	2	30		C77.9 Lymph node, NOS	1
Male	1	65		C61.9 Prostate gland	5
Female	2	60		C53.9 Cervix uteri	11
Male	1	67		C44.9 Skin, NOS	4
Male	1	63		C69.0 Conjunctiva	42
Female	2	60		C53.9 Cervix uteri	11
Female	2	50		C53.9 Cervix uteri	11
Male	1	25		C21.8 Overl. lesion rectum, anal ca	43
Female	2	15		C57.9 Female genital tract, NOS	10
Male	1	60		C44.9 Skin, NOS	4
Male	1	45		C49.6 Soft tissues of trunk	7
Male	1	42		C20.9 Rectum, NOS	3
Female	2	45		C50.9 Breast, NOS	8
Male	1	63		C77.0 Lymph nodes of head, face and	13
Female	2	23		C50.9 Breast, NOS	8
Female	2	50		C44.9 Skin, NOS	4
Female	2	74		C50.9 Breast, NOS	8
Female	2	38		C50.9 Breast, NOS	8
Male	1	40		C20.9 Rectum, NOS	3
Male	1	75		C61.9 Prostate gland	5
Male	1	60		C61.9 Prostate gland	5
Female	2	47		C50.9 Breast, NOS	8
Female	2	40		C44.9 Skin, NOS	4
Female	2	27		C50.9 Breast, NOS	8
Female	2	23		C77.0 Lymph nodes of head, face and	13
Male	1	50		C61.9 Prostate gland	5
Male	1	40		C49.4 Soft tissues of abdomen	44
Female	2	58		C53.9 Cervix uteri	11
Female	2	67		C57.9 Female genital tract, NOS	10
Female	2	35		C53.9 Cervix uteri	11
Male	1	65		C61.9 Prostate gland	5
Female	2	50		C53.9 Cervix uteri	11
Male	1	7		C49.0 Soft tissues of head, face, &	22
Female	2	65		C52.9 Vagina, NOS	39
Female	2	38		C57.9 Female genital tract, NOS	10
Female	2	53		C44.7 Skin of lower limb and hip	23
Female	2	60		C44.9 Skin, NOS	4
Male	1	45		C49.9 Other soft tissues	17
Male	1	36		C44.9 Skin, NOS	4
Female	2	65		C53.9 Cervix uteri	11
Female	2	50		C50.9 Breast, NOS	8
Female	2	60		C50.9 Breast, NOS	8
Male	1	52		C77.9 Lymph node, NOS	1
Male	1	64		C39.9 Ill-defined sites within resp	24
Female	2	51		C50.9 Breast, NOS	8
Male	1	71		C61.9 Prostate gland	5
Male	1	60		C61.9 Prostate gland	5
Male	1	60		C19.9 Rectosigmoid junction	27
Female	2	48		C67.9 Urinary bladder, NOS	18
Male	1	60		C67.9 Urinary bladder, NOS	18
Female	2	37		C53.9 Cervix uteri	11
Male	1	18		C67.9 Urinary bladder, NOS	18
Female	2	47		C57.9 Female genital tract, NOS	10
Female	2	50		C56.9 Ovary	19
Female	2	50		C44.9 Skin, NOS	4
Male	1	58		C16.9 Stomach, NOS	34
Female	2	50		C18.4 Transverse colon	45
Female	2	60		C44.9 Skin, NOS	4
Male	1	80		C77.3 Lymph nodes of axilla or arm	9
Male	1	68		C69.0 Conjunctiva	42
Male	1	27		C77.9 Lymph node, NOS	1
Male	1	50		C41.9 Bone, NOS	46
Male	1	23		C49.9 Other soft tissues	17
Male	1	41		C67.9 Urinary bladder, NOS	18
Male	1	45		C50.9 Breast, NOS	8
Male	1	55		C39.9 Ill-defined sites within resp	24
Female	2	55		C53.9 Cervix uteri	11
Male	1	60		C61.9 Prostate gland	5
Male	1	56		C61.9 Prostate gland	5
Female	2	34		C53.9 Cervix uteri	11
Female	2	50		C44.9 Skin, NOS	4
Male	1	40		C44.9 Skin, NOS	4
Female	2	34		C50.9 Breast, NOS	8
Female	2	70		C50.9 Breast, NOS	8
Male	1	20		C44.9 Skin, NOS	4
Male	1	3		C77.9 Lymph node, NOS	1
Male	1	70		C61.9 Prostate gland	5
Female	2	65		C50.9 Breast, NOS	8
Female	2	70		C56.9 Ovary	19
Female	2	20		C16.3 Gastric antrum	32
Male	1	58		C61.9 Prostate gland	5
Male	1	57		C44.9 Skin, NOS	4
Male	1	63		C21.8 Overl. lesion rectum, anal ca	43
Male	1	67		C44.9 Skin, NOS	4
Male	1	50		C26.9 Gastrointestinal tract, NOS	2
Male	1	79		C61.9 Prostate gland	5
Female	2	25		C53.9 Cervix uteri	11
Female	2	40		C73.9 Thyroid gland	37
Female	2	55		C50.9 Breast, NOS	8
Female	2	35		C50.9 Breast, NOS	8
Male	1	70		C61.9 Prostate gland	5
Female	2	43		C56.9 Ovary	19
Female	2	75		C53.9 Cervix uteri	11
Male	1	25		C44.9 Skin, NOS	4
Female	2	25		C44.9 Skin, NOS	4
Female	2	35		C50.9 Breast, NOS	8
Male	1	57		C76.2 Abdomen, NOS	47
Male	1	25		C76.5 Lower limb, NOS	48
Female	2	40		C44.9 Skin, NOS	4
Female	2	55		C16.3 Gastric antrum	32
Male	1	61		C61.9 Prostate gland	5
Male	1	56		C49.2 Soft tissues of lower limb an	16
Male	1	45		C69.6 Orbit, NOS	49
Female	2	30		C49.3 Soft tissues of thorax	50
Female	2	55		C55.9 Uterus, NOS	51
Female	2	56		C39.9 Ill-defined sites within resp	24
Male	1	57		C50.9 Breast, NOS	8
Male	1	50		C50.9 Breast, NOS	8
Male	1	53		C26.9 Gastrointestinal tract, NOS	2
Female	2	70		C50.9 Breast, NOS	8
Female	2	37		C50.9 Breast, NOS	8
Male	1	75		C77.9 Lymph node, NOS	1
Male	1	56		C26.9 Gastrointestinal tract, NOS	2
Male	1	57		C44.7 Skin of lower limb and hip	23
Female	2	35		C50.9 Breast, NOS	8
Male	1	70		C61.9 Prostate gland	5
Male	1	70		C61.9 Prostate gland	5
Female	2	50		C53.9 Cervix uteri	11
Male	1	55		C61.9 Prostate gland	5
Male	1	60		C21.8 Overl. lesion rectum, anal ca	43
Female	2	70		C55.9 Uterus, NOS	51
Female	2	35		C50.9 Breast, NOS	8
Male	1	50		C44.8 Overl. lesion of skin	52
Female	2	51		C56.9 Ovary	19
Female	2	40		C49.5 Soft tissues of pelvis	35
Female	2	23		C44.7 Skin of lower limb and hip	23
Female	2	48		C50.9 Breast, NOS	8
Female	2	55		C53.9 Cervix uteri	11
Male	1	60		C61.9 Prostate gland	5
Female	2	60		C52.9 Vagina, NOS	39
Male	1	80		C44.9 Skin, NOS	4
Male	1	50		C49.2 Soft tissues of lower limb an	16
Female	2	49		C50.9 Breast, NOS	8
Male	1	70		C61.9 Prostate gland	5
Male	1	61		C44.9 Skin, NOS	4
Female	2	40		C53.9 Cervix uteri	11
Female	2	37		C55.9 Uterus, NOS	51
Female	2	70		C53.9 Cervix uteri	11
Male	1	35		C77.0 Lymph nodes of head, face and	13
Female	2	45		C56.9 Ovary	19
Female	2	60		C53.9 Cervix uteri	11
Male	1	60		C44.9 Skin, NOS	4
Female	2	23		C49.1 Soft tissues of upper limb, s	25
Female	2	40		C44.9 Skin, NOS	4
Male	1	56		C67.9 Urinary bladder, NOS	18
Female	2	45		C53.9 Cervix uteri	11
Female	2	70		C50.9 Breast, NOS	8
Female	2	37		C56.9 Ovary	19
Female	2	60		C55.9 Uterus, NOS	51
Male	1	40		C44.9 Skin, NOS	4
Female	2	50		C53.9 Cervix uteri	11
Female	2	35		C53.9 Cervix uteri	11
Female	2	52		C73.9 Thyroid gland	37
Female	2	36		C50.9 Breast, NOS	8
Female	2	33		C50.9 Breast, NOS	8
Female	2	37		C51.9 Vulva, NOS	53
Female	2	16		C49.9 Other soft tissues	17
Female	2	50		C21.8 Overl. lesion rectum, anal ca	43
Female	2	60		C56.9 Ovary	19
Male	1	55		C67.9 Urinary bladder, NOS	18
Female	2	81		C50.9 Breast, NOS	8
Female	2	65		C50.9 Breast, NOS	8
Male	1	22		C20.9 Rectum, NOS	3
Male	1	60		C10.9 Oropharynx, NOS	54
Female	2	24		C50.9 Breast, NOS	8
Female	2	50		C53.9 Cervix uteri	11
Female	2	45		C64.9 Kidney, NOS	28
Female	2	47		C67.9 Urinary bladder, NOS	18
Female	2	50		C40.9 Bone of limb, NOS	14
Female	2	48		C50.9 Breast, NOS	8
Female	2	25		C40.9 Bone of limb, NOS	14
Female	2	35		C53.9 Cervix uteri	11
Female	2	67		C16.3 Gastric antrum	32
Female	2	50		C50.9 Breast, NOS	8
Male	1	55		C49.9 Other soft tissues	17
Female	2	50		C21.8 Overl. lesion rectum, anal ca	43
Male	1	40		C30.1 Middle ear	55
Male	1	70		C61.9 Prostate gland	5
Male	1	61		C49.9 Other soft tissues	17
Male	1	20		C39.9 Ill-defined sites within resp	24
Male	1	80		C67.9 Urinary bladder, NOS	18
Female	2	24		C50.9 Breast, NOS	8
Female	2	60		C44.9 Skin, NOS	4
Male	1	55		C49.4 Soft tissues of abdomen	44
Male	1	75		C61.9 Prostate gland	5
Female	2	55		C53.9 Cervix uteri	11
Male	1	6		C49.9 Other soft tissues	17
Female	2	50		C56.9 Ovary	19
Male	1	59		C62.9 Testis, NOS	56
Male	1	22		C21.8 Overl. lesion rectum, anal ca	43
Male	1	40		C44.9 Skin, NOS	4
Female	2	50		C53.9 Cervix uteri	11
Male	1	75		C61.9 Prostate gland	5
Female	2	70		C16.3 Gastric antrum	32
Male	1	60		C61.9 Prostate gland	5
Male	1	3		C39.9 Ill-defined sites within resp	24
Male	1	45		C57.9 Female genital tract, NOS	10
Male	1	70		C39.9 Ill-defined sites within resp	24
Female	2	38		C53.9 Cervix uteri	11
Male	1	60		C44.9 Skin, NOS	4
Female	2	44		C50.9 Breast, NOS	8
Female	2	70		C50.9 Breast, NOS	8
Male	1	56		C26.9 Gastrointestinal tract, NOS	2
Female	2	28		C50.9 Breast, NOS	8
Female	2	45		C50.9 Breast, NOS	8
Female	2	73		C53.9 Cervix uteri	11
Female	2	20		C39.9 Ill-defined sites within resp	24
Female	2	30		C50.9 Breast, NOS	8
Male	1	80		C61.9 Prostate gland	5
Male	1	60		C61.9 Prostate gland	5
Female	2	27		C50.9 Breast, NOS	8
Female	2	55		C53.9 Cervix uteri	11
Female	2	55		C53.9 Cervix uteri	11
Male	1	70		C61.9 Prostate gland	5
Female	2	60		C53.9 Cervix uteri	11
Female	2	52		C53.9 Cervix uteri	11
Female	2	40		C44.9 Skin, NOS	4
Female	2	50		C44.9 Skin, NOS	4
Male	1	70		C61.9 Prostate gland	5
Male	1	65		C61.9 Prostate gland	5
Female	2	40		C53.9 Cervix uteri	11
Male	1	70		C44.6 Skin of upper limb and should	26
Male	1	55		C77.9 Lymph node, NOS	1
Female	2	70		C50.9 Breast, NOS	8
Male	1	55		C61.9 Prostate gland	5
Female	2	56		C39.9 Ill-defined sites within resp	24
Male	1	67		C61.9 Prostate gland	5
Female	2	48		C53.9 Cervix uteri	11
Female	2	55		C53.9 Cervix uteri	11
Female	2	65		C50.9 Breast, NOS	8
Female	2	41		C50.9 Breast, NOS	8
Female	2	55		C50.9 Breast, NOS	8
Male	1	32		C16.3 Gastric antrum	32
Female	2	38		C56.9 Ovary	19
Female	2	36		C53.9 Cervix uteri	11
Female	2	32		C50.9 Breast, NOS	8
Male	1	60		C20.9 Rectum, NOS	3
Male	1	45		C49.4 Soft tissues of abdomen	44
Female	2	60		C50.9 Breast, NOS	8
Female	2	41		C49.3 Soft tissues of thorax	50
Female	2	45		C49.9 Other soft tissues	17
Female	2	60		C44.9 Skin, NOS	4
Male	1	56		C44.9 Skin, NOS	4
Male	1	75		C44.9 Skin, NOS	4
Female	2	45		C53.9 Cervix uteri	11
Male	1	60		C49.4 Soft tissues of abdomen	44
Male	1	45		C44.9 Skin, NOS	4
Female	2	60		C50.9 Breast, NOS	8
Female	2	59		C50.9 Breast, NOS	8
Male	1	50		C49.3 Soft tissues of thorax	50
Female	2	33		C52.9 Vagina, NOS	39
Male	1	43		C67.9 Urinary bladder, NOS	18
Female	2	50		C53.9 Cervix uteri	11
Male	1	50		C61.9 Prostate gland	5
Male	1	70		C49.2 Soft tissues of lower limb an	16
Male	1	70		C49.0 Soft tissues of head, face, &	22
Female	2	60		C53.9 Cervix uteri	11
Male	1	58		C67.9 Urinary bladder, NOS	18
Female	2	55		C53.9 Cervix uteri	11
Female	2	70		C67.9 Urinary bladder, NOS	18
Female	2	56		C53.9 Cervix uteri	11
Female	2	28		C49.0 Soft tissues of head, face, &	22
Male	1	28		41	41
Male	1	95		C44.9 Skin, NOS	4
Female	2	65		C20.9 Rectum, NOS	3
Female	2	50		C50.9 Breast, NOS	8
Male	1	40		C15.0 Cervical esophagus	57
Male	1	65		C44.7 Skin of lower limb and hip	23
Male	1	16		C77.9 Lymph node, NOS	1
Female	2	35		C18.7 Sigmoid colon	58
Male	1	80		C61.9 Prostate gland	5
Female	2	65		C56.9 Ovary	19
Male	1	25		C49.1 Soft tissues of upper limb, s	25
Female	2	55		C50.9 Breast, NOS	8
Female	2	7		C56.9 Ovary	19
Female	2	40		C50.9 Breast, NOS	8
Female	2	40		C50.9 Breast, NOS	8
Female	2	23		C49.5 Soft tissues of pelvis	35
Male	1	27		C67.9 Urinary bladder, NOS	18
Male	1	70		C61.9 Prostate gland	5
Female	2	58		C44.9 Skin, NOS	4
Male	1	37		C67.9 Urinary bladder, NOS	18
Female	2	45		C44.9 Skin, NOS	4
Male	1	50		C49.0 Soft tissues of head, face, &	22
Female	2	45		C50.9 Breast, NOS	8
Male	1	28		C10.9 Oropharynx, NOS	54
Male	1	85		C61.9 Prostate gland	5
Male	1	40		C44.7 Skin of lower limb and hip	23
Male	1	75		C61.9 Prostate gland	5
Male	1	70		C61.9 Prostate gland	5
Female	2	48		C53.9 Cervix uteri	11
Male	1	60		C21.8 Overl. lesion rectum, anal ca	43
Female	2	40		C53.9 Cervix uteri	11
Female	2	40		C49.9 Other soft tissues	17
Male	1	76		C61.9 Prostate gland	5
Female	2	34		C21.8 Overl. lesion rectum, anal ca	43
Female	2	18		C80.9 Unknown primary site	59
Male	1	80		C67.9 Urinary bladder, NOS	18
Male	1	65		C77.2 Intra-abdominal lymph nodes	60
Female	2	45		C55.9 Uterus, NOS	51
Male	1	70		C69.0 Conjunctiva	42
Female	2	48		C50.9 Breast, NOS	8
Female	2	60		C50.9 Breast, NOS	8
Female	2	30		C44.4 Skin of scalp and neck	31
Female	2	60		C53.9 Cervix uteri	11
Female	2	35		C50.9 Breast, NOS	8
Male	1	63		C61.9 Prostate gland	5
Male	1	64		C61.9 Prostate gland	5
Female	2	62		C55.9 Uterus, NOS	51
Female	2	51		C50.9 Breast, NOS	8
Female	2	55		C53.9 Cervix uteri	11
Male	1	26		C04.9 Floor of mouth, NOS	36
Female	2	53		C53.9 Cervix uteri	11
Male	1	22		C11.9 Nasopharynx, NOS	61
Female	2	20		C21.8 Overl. lesion rectum, anal ca	43
Female	2	18		C64.9 Kidney, NOS	28
Female	2	60		C55.9 Uterus, NOS	51
Female	2	45		C53.9 Cervix uteri	11
Male	1	49		C49.1 Soft tissues of upper limb, s	25
Female	2	36		C50.0 Nipple	62
Female	2	60		C53.0 Endocervix	63
Male	1	60		C61.9 Prostate gland	5
Female	2	49		C53.0 Endocervix	63
Female	2	49		C50.0 Nipple	62
Female	2	35		C50.0 Nipple	62
Female	2	50		C53.0 Endocervix	63
Male	1	58		C80.9 Unknown primary site	59
Female	2	60		C53.1 Exocervix	64
Female	2	38		C53.0 Endocervix	63
Female	2	35		C53.0 Endocervix	63
Female	2	35		C80.9 Unknown primary site	59
Female	2	60		C53.0 Endocervix	63
Female	2	32		C53.0 Endocervix	63
Female	2	50		C56.9 Ovary	19
Unknown	Unknown	32		C22.0 Liver	12
Male	1	70		C61.9 Prostate gland	5
Female	2	35		C50.0 Nipple	62
Female	2	45		C53.0 Endocervix	63
Male	1	30		C67.4 Posterior wall of urinary bla	65
Female	2	44		C50.0 Nipple	62
Female	2	50		C50.0 Nipple	62
Female	2	44		C50.0 Nipple	62
Male	1	45		C80.9 Unknown primary site	59
Female	2	30		C50.0 Nipple	62
Female	2	30		C80.9 Unknown primary site	59
Female	2	60		C16.0 Cardia, NOS	66
Female	2	65		C53.0 Endocervix	63
Female	2	53		C53.0 Endocervix	63
Female	2	30		C53.0 Endocervix	63
Male	1	54		C80.9 Unknown primary site	59
Female	2	60		C80.9 Unknown primary site	59
Female	2	50		C53.0 Endocervix	63
Female	2	14		C80.9 Unknown primary site	59
Female	2	31		C53.0 Endocervix	63
Male	1	40		C61.9 Prostate gland	5
Male	1	60		C50.0 Nipple	62
Female	2	50		C56.9 Ovary	19
Male	1	60		C73.9 Thyroid gland	37
Female	2	32		C50.0 Nipple	62
Female	2	18		C80.9 Unknown primary site	59
Male	1	28		C21.0 Anus, NOS	67
Female	2	30		C53.0 Endocervix	63
Female	2	80		C51.0 Labium majus	68
Female	2	63		C53.0 Endocervix	63
Female	2	40		C80.9 Unknown primary site	59
Female	2	35		C80.9 Unknown primary site	59
Male	1	35		C67.0 Trigone of urinary bladder	69
Female	2	40		C50.0 Nipple	62
Female	2	50		C50.0 Nipple	62
Female	2	44		C50.0 Nipple	62
Male	1	75		C80.9 Unknown primary site	59
Male	1	45		C80.9 Unknown primary site	59
Female	2	45		C53.0 Endocervix	63
Female	2	45		C50.0 Nipple	62
Male	1	65		C61.9 Prostate gland	5
Female	2	50		C50.0 Nipple	62
Male	1	65		C61.9 Prostate gland	5
Female	2	40		C73.9 Thyroid gland	37
Female	2	55		C50.0 Nipple	62
Female	2	53		C50.0 Nipple	62
Male	1	48		C16.0 Cardia, NOS	66
Female	2	45		C55.9 Uterus, NOS	51
Male	1	60		C61.9 Prostate gland	5
Female	2	65		C53.0 Endocervix	63
Female	2	50		C15.0 Cervical esophagus	57
Female	2	70		C50.0 Nipple	62
Male	1	50		C21.0 Anus, NOS	67
Female	2	24		C50.0 Nipple	62
Female	2	65		C50.0 Nipple	62
Female	2	55		C55.9 Uterus, NOS	51
Male	1	60		C20.9 Rectum, NOS	3
Male	1	78		C50.0 Nipple	62
Male	1	35		C20.9 Rectum, NOS	3
Female	2	50		C53.0 Endocervix	63
Female	2	60		C53.0 Endocervix	63
Female	2	37		C53.0 Endocervix	63
Female	2	38		C50.0 Nipple	62
Female	2	35		C53.0 Endocervix	63
Male	1	27		C16.0 Cardia, NOS	66
Male	1	12		C77.0 Lymph nodes of head, face and	13
Female	2	55		C50.0 Nipple	62
Female	2	26		C53.0 Endocervix	63
Male	1	70		C18.0 Cecum	33
Female	2	50		C53.0 Endocervix	63
Male	1	70		C44.0 Skin of lip, NOS	70
Male	1	70		C61.9 Prostate gland	5
Female	2	55		C80.9 Unknown primary site	59
Female	2	40		C50.0 Nipple	62
Female	2	50		C80.9 Unknown primary site	59
Male	1	67		C80.9 Unknown primary site	59
Male	1	60		C67.0 Trigone of urinary bladder	69
Female	2	50		C44.0 Skin of lip, NOS	70
Male	1	53		C11.0 Superior wall of nasopharynx	71
Female	2	55		C16.0 Cardia, NOS	66
Female	2	25		C08.0 Submandibular gland	72
Male	1	15		C14.0 Pharynx, NOS	73
Female	2	45		C80.9 Unknown primary site	59
Female	2	50		C53.0 Endocervix	63
Female	2	55		C53.0 Endocervix	63
Female	2	36		C73.9 Thyroid gland	37
Male	1	70		C44.0 Skin of lip, NOS	70
Female	2	40		C50.0 Nipple	62
Female	2	12		C80.9 Unknown primary site	59
Male	1	15		C80.9 Unknown primary site	59
Male	1	50		C80.9 Unknown primary site	59
Female	2	32		C50.0 Nipple	62
Male	1	65		C80.9 Unknown primary site	59
Female	2	55		C53.0 Endocervix	63
Female	2	70		C50.0 Nipple	62
Female	2	65		C80.9 Unknown primary site	59
Female	2	60		C50.0 Nipple	62
Female	2	55		C53.0 Endocervix	63
Female	2	35		C50.0 Nipple	62
Female	2	60		C22.0 Liver	12
Female	2	65		C53.0 Endocervix	63
Female	2	55		C80.9 Unknown primary site	59
Male	1	50		C67.0 Trigone of urinary bladder	69
Female	2	62		C55.9 Uterus, NOS	51
Male	1	65		C67.0 Trigone of urinary bladder	69
Male	1	38		C22.0 Liver	12
Female	2	65		C16.0 Cardia, NOS	66
Male	1	50		C80.9 Unknown primary site	59
Male	1	58		C80.9 Unknown primary site	59
Male	1	70		C61.9 Prostate gland	5
Female	2	30		C50.0 Nipple	62
Male	1	40		C50.0 Nipple	62
Male	1	50		C20.9 Rectum, NOS	3
Male	1	55		C64.9 Kidney, NOS	28
Female	2	50		C56.9 Ovary	19
Male	1	70		C80.9 Unknown primary site	59
Female	2	28		C50.0 Nipple	62
Male	1	26		C20.9 Rectum, NOS	3
Female	2	50		C50.0 Nipple	62
Female	2	35		C53.0 Endocervix	63
Female	2	60		C53.0 Endocervix	63
Female	2	60		C50.0 Nipple	62
Female	2	53		C26.0 Intestinal tract, NOS	74
Male	1	61		C61.9 Prostate gland	5
Female	2	60		C65.9 Renal pelvis	75
Male	1	39		C80.9 Unknown primary site	59
Female	2	36		C80.9 Unknown primary site	59
Male	1	36		C69.0 Conjunctiva	42
Female	2	24		C80.9 Unknown primary site	59
Female	2	40		C50.0 Nipple	62
Male	1	50		C18.0 Cecum	33
Male	1	28		C10.0 Vallecula	76
Male	1	69		C61.9 Prostate gland	5
Female	2	27		C44.0 Skin of lip, NOS	70
Female	2	35		C53.0 Endocervix	63
Female	2	38		C50.0 Nipple	62
Male	1	38		C11.0 Superior wall of nasopharynx	71
Female	2	40		C55.9 Uterus, NOS	51
Female	2	50		C80.9 Unknown primary site	59
Female	2	40		C50.0 Nipple	62
Male	1	70		C80.9 Unknown primary site	59
Male	1	30		C80.9 Unknown primary site	59
Female	2	55		C80.9 Unknown primary site	59
Male	1	32		C67.0 Trigone of urinary bladder	69
Female	2	45		C80.9 Unknown primary site	59
Male	1	70		C61.9 Prostate gland	5
Male	1	65		C61.9 Prostate gland	5
Female	2	37		C50.0 Nipple	62
Female	2	55		C56.9 Ovary	19
Male	1	75		C80.9 Unknown primary site	59
Female	2	50		C80.9 Unknown primary site	59
Female	2	70		C80.9 Unknown primary site	59
Female	2	60		C15.0 Cervical esophagus	57
Male	1	64		C61.9 Prostate gland	5
Female	2	60		C50.0 Nipple	62
Female	2	60		C50.0 Nipple	62
Female	2	33		C53.0 Endocervix	63
Male	1	44		C16.0 Cardia, NOS	66
Male	1	55		C20.9 Rectum, NOS	3
Female	2	80		C50.0 Nipple	62
Female	2	35		C50.0 Nipple	62
Female	2	30		C53.0 Endocervix	63
Female	2	52		C53.0 Endocervix	63
Male	1	86		C61.9 Prostate gland	5
Female	2	40		C53.0 Endocervix	63
Female	2	46		C55.9 Uterus, NOS	51
Male	1	36		C80.9 Unknown primary site	59
Female	2	35		C50.0 Nipple	62
Female	2	60		C53.0 Endocervix	63
Female	2	50		C50.0 Nipple	62
Female	2	40		C50.0 Nipple	62
Female	2	49		C50.0 Nipple	62
Female	2	24		C80.9 Unknown primary site	59
Male	1	65		C61.9 Prostate gland	5
Male	1	45		C80.9 Unknown primary site	59
Female	2	60		C50.0 Nipple	62
Female	2	63		C56.9 Ovary	19
Male	1	85		C61.9 Prostate gland	5
Male	1	52		C21.0 Anus, NOS	67
Female	2	45		C56.9 Ovary	19
Female	2	38		C50.0 Nipple	62
Male	1	60		C61.9 Prostate gland	5
Male	1	70		C61.9 Prostate gland	5
Male	1	53		C61.9 Prostate gland	5
Male	1	46		C80.9 Unknown primary site	59
Male	1	55		C67.0 Trigone of urinary bladder	69
Male	1	35		C50.0 Nipple	62
Female	2	80		C80.9 Unknown primary site	59
Male	1	41		C22.0 Liver	12
Female	2	52		C15.0 Cervical esophagus	57
Male	1	39		C80.9 Unknown primary site	59
Male	1	45		C80.9 Unknown primary site	59
Female	2	40		C53.0 Endocervix	63
Female	2	56		C53.0 Endocervix	63
Female	2	43		C20.9 Rectum, NOS	3
Female	2	20		C50.0 Nipple	62
Female	2	45		C25.0 Head of pancreas	77
Male	1	60		C61.9 Prostate gland	5
Male	1	65		C61.9 Prostate gland	5
Female	2	55		C53.0 Endocervix	63
Female	2	40		C53.0 Endocervix	63
Male	1	80		C61.9 Prostate gland	5
Male	1	60		C44.0 Skin of lip, NOS	70
Male	1	70		C61.9 Prostate gland	5
Male	1	28		C80.9 Unknown primary site	59
Female	2	45		C53.0 Endocervix	63
Female	2	50		C53.0 Endocervix	63
Female	2	62		C50.0 Nipple	62
Female	2	30		C50.0 Nipple	62
Female	2	50		C80.9 Unknown primary site	59
Male	1	22		C20.9 Rectum, NOS	3
Female	2	65		C53.0 Endocervix	63
Female	2	48		C50.0 Nipple	62
Female	2	30		C53.0 Endocervix	63
Female	2	30		C20.9 Rectum, NOS	3
Male	1	55		C60.0 Prepuce	78
Male	1	40		C61.9 Prostate gland	5
Female	2	42		C53.0 Endocervix	63
Male	1	42		C67.0 Trigone of urinary bladder	69
Male	1	24		C21.2 Cloacogenic zone	79
Male	1	55		C80.9 Unknown primary site	59
Female	2	50		C50.0 Nipple	62
Female	2	58		C53.0 Endocervix	63
Male	1	85		C61.9 Prostate gland	5
Male	1	85		C61.9 Prostate gland	5
Female	2	45		C80.9 Unknown primary site	59
Male	1	55		C44.0 Skin of lip, NOS	70
Male	1	65		C18.6 Descending colon	80
Female	2	37		C53.0 Endocervix	63
Female	2	30		C80.9 Unknown primary site	59
Female	2	46		C50.0 Nipple	62
Female	2	54		C53.0 Endocervix	63
Male	1	30		C80.9 Unknown primary site	59
Male	1	41		C69.0 Conjunctiva	42
Male	1	60		C80.9 Unknown primary site	59
Female	2	50		C50.0 Nipple	62
Male	1	60		C80.9 Unknown primary site	59
Female	2	29		C80.9 Unknown primary site	59
Female	2	35		C53.0 Endocervix	63
Male	1	60		C61.9 Prostate gland	5
Female	2	55		C56.9 Ovary	19
Female	2	50		C66.9 Ureter	81
Female	2	50		C50.0 Nipple	62
Female	2	40		C50.0 Nipple	62
Male	1	75		C61.9 Prostate gland	5
Female	2	35		C20.9 Rectum, NOS	3
Male	1	65		C26.0 Intestinal tract, NOS	74
Female	2	50		C20.9 Rectum, NOS	3
Female	2	40		C53.0 Endocervix	63
Female	2	39		C50.0 Nipple	62
Female	2	26		C80.9 Unknown primary site	59
Male	1	51		C15.0 Cervical esophagus	57
Male	1	38		C26.0 Intestinal tract, NOS	74
Female	2	68		C52.9 Vagina, NOS	39
Female	2	60		C53.0 Endocervix	63
Male	1	60		C64.9 Kidney, NOS	28
Female	2	40		C56.9 Ovary	19
Male	1	45		C22.0 Liver	12
Female	2	55		C50.0 Nipple	62
Female	2	37		C73.9 Thyroid gland	37
Female	2	35		C50.9 Breast, NOS	8
Male	1	70		C61.9 Prostate gland	5
Female	2	35		C53.0 Endocervix	63
Male	1	48		C16.0 Cardia, NOS	66
Female	2	75		C53.0 Endocervix	63
Female	2	35		C67.4 Posterior wall of urinary bla	65
Female	2	73		C15.0 Cervical esophagus	57
Female	2	60		C50.0 Nipple	62
Female	2	55		C50.0 Nipple	62
Female	2	39		C53.0 Endocervix	63
Female	2	70		C16.9 Stomach, NOS	34
Female	2	42		C53.0 Endocervix	63
Male	1	48		C16.9 Stomach, NOS	34
Female	2	25		C53.0 Endocervix	63
Female	2	25		C50.0 Nipple	62
Male	1	65		C61.9 Prostate gland	5
Male	1	53		C20.9 Rectum, NOS	3
Male	1	56		C20.9 Rectum, NOS	3
Female	2	60		C51.0 Labium majus	68
Female	2	40		C53.0 Endocervix	63
Male	1	30		C80.9 Unknown primary site	59
Male	1	65		C61.9 Prostate gland	5
Male	1	60		C61.9 Prostate gland	5
Male	1	47		C26.0 Intestinal tract, NOS	74
Female	2	55		C21.0 Anus, NOS	67
Female	2	27		C56.9 Ovary	19
Female	2	58		C56.9 Ovary	19
Female	2	28		C50.0 Nipple	62
Female	2	48		C80.9 Unknown primary site	59
Male	1	70		C61.9 Prostate gland	5
Male	1	70		C20.9 Rectum, NOS	3
Female	2	70		C80.9 Unknown primary site	59
Male	1	12		C80.9 Unknown primary site	59
Female	2	56		C50.0 Nipple	62
Male	1	39		C67.9 Urinary bladder, NOS	18
Male	1	60		C80.9 Unknown primary site	59
Female	2	55		C25.0 Head of pancreas	77
Male	1	60		C15.0 Cervical esophagus	57
Female	2	70		C73.9 Thyroid gland	37
Male	1	84		C61.9 Prostate gland	5
Female	2	55		C80.9 Unknown primary site	59
Female	2	35		C52.9 Vagina, NOS	39
Male	1	54		C80.9 Unknown primary site	59
Male	1	50		C61.9 Prostate gland	5
Female	2	35		C50.0 Nipple	62
Male	1	27		C80.9 Unknown primary site	59
Female	2	65		C80.9 Unknown primary site	59
Male	1	65		C64.9 Kidney, NOS	28
Male	1	59		C80.9 Unknown primary site	59
Female	2	54		C50.1 Central portion of breast	82
Male	1	41		C80.9 Unknown primary site	59
Male	1	60		C80.9 Unknown primary site	59
Female	2	45		C56.9 Ovary	19
Male	1	83		C61.9 Prostate gland	5
Female	2	55		C56.9 Ovary	19
Female	2	30		C67.0 Trigone of urinary bladder	69
Male	1	65		C61.9 Prostate gland	5
Male	1	70		C61.9 Prostate gland	5
Male	1	70		C61.9 Prostate gland	5
Female	2	60		C56.9 Ovary	19
Male	1	60		C61.9 Prostate gland	5
Male	1	60		C61.9 Prostate gland	5
Male	1	77		C20.9 Rectum, NOS	3
Female	2	57		C44.0 Skin of lip, NOS	70
Female	2	50		C80.9 Unknown primary site	59
Female	2	65		C53.0 Endocervix	63
Male	1	48		C20.9 Rectum, NOS	3
Female	2	39		C50.0 Nipple	62
Male	1	40		C22.0 Liver	12
Female	2	45		C50.0 Nipple	62
Female	2	48		C50.0 Nipple	62
Male	1	58		C34.0 Main bronchus	83
Female	2	72		C25.0 Head of pancreas	77
Male	1	70		C80.9 Unknown primary site	59
Male	1	65		C61.9 Prostate gland	5
Female	2	45		C21.1 Anal canal	84
Male	1	35		C80.9 Unknown primary site	59
Female	2	70		C26.0 Intestinal tract, NOS	74
Female	2	28		C56.9 Ovary	19
Female	2	32		C50.0 Nipple	62
Female	2	56		C55.9 Uterus, NOS	51
Female	2	60		C80.9 Unknown primary site	59
Male	1	55		C80.9 Unknown primary site	59
Male	1	60		C67.0 Trigone of urinary bladder	69
Male	1	50		C61.9 Prostate gland	5
Male	1	72		C61.9 Prostate gland	5
Female	2	40		C80.9 Unknown primary site	59
Female	2	23		C80.9 Unknown primary site	59
Female	2	39		C11.0 Superior wall of nasopharynx	71
Male	1	17		C11.0 Superior wall of nasopharynx	71
Female	2	40		C50.0 Nipple	62
Female	2	20		C50.0 Nipple	62
Male	1	60		C64.9 Kidney, NOS	28
Male	1	6		C64.9 Kidney, NOS	28
Male	1	32		C18.9 Colon, NOS	85
Female	2	65		C50.0 Nipple	62
Female	2	45		C50.0 Nipple	62
Male	1	65		C44.0 Skin of lip, NOS	70
Male	1	4		C11.0 Superior wall of nasopharynx	71
Male	1	55		C80.9 Unknown primary site	59
Male	1	57		C61.9 Prostate gland	5
Male	1	70		C22.0 Liver	12
Male	1	70		C61.9 Prostate gland	5
Male	1	56		C15.0 Cervical esophagus	57
Female	2	78		C01.9 Base of tongue, NOS	86
Female	2	40		C53.0 Endocervix	63
Female	2	45		C80.9 Unknown primary site	59
Female	2	40		C67.4 Posterior wall of urinary bla	65
Male	1	70		C67.4 Posterior wall of urinary bla	65
Male	1	54		C21.2 Cloacogenic zone	79
Male	1	70		C61.9 Prostate gland	5
Male	1	55		C67.0 Trigone of urinary bladder	69
Female	2	45		C80.9 Unknown primary site	59
Male	1	15		C62.0 Undescended testis	87
Female	2	30		C56.9 Ovary	19
Male	1	50		C80.9 Unknown primary site	59
Female	2	60		C65.9 Renal pelvis	75
Male	1	28		C20.9 Rectum, NOS	3
Male	1	60		C61.9 Prostate gland	5
Male	1	65		C60.0 Prepuce	78
Female	2	40		C15.0 Cervical esophagus	57
Male	1	70		C64.9 Kidney, NOS	28
Female	2	80		C22.0 Liver	12
Male	1	60		C61.9 Prostate gland	5
Female	2	19		C80.9 Unknown primary site	59
Male	1	70		C80.9 Unknown primary site	59
Male	1	32		C80.9 Unknown primary site	59
Female	2	45		C15.0 Cervical esophagus	57
Female	2	60		C56.9 Ovary	19
Male	1	67		C61.9 Prostate gland	5
Female	2	52		C67.0 Trigone of urinary bladder	69
Male	1	27		C21.0 Anus, NOS	67
Male	1	50		C80.9 Unknown primary site	59
Male	1	40		C20.9 Rectum, NOS	3
Female	2	75		C53.0 Endocervix	63
Male	1	65		C67.4 Posterior wall of urinary bla	65
Male	1	35		C11.0 Superior wall of nasopharynx	71
Male	1	55		C67.0 Trigone of urinary bladder	69
Male	1	42		C80.9 Unknown primary site	59
Male	1	50		C20.9 Rectum, NOS	3
Female	2	65		C67.4 Posterior wall of urinary bla	65
Male	1	55		C61.9 Prostate gland	5
Male	1	30		C44.0 Skin of lip, NOS	70
Male	1	32		C80.9 Unknown primary site	59
Male	1	51		C20.9 Rectum, NOS	3
Female	2	58		C50.0 Nipple	62
Female	2	60		C56.9 Ovary	19
Female	2	27		C80.9 Unknown primary site	59
Female	2	50		C56.9 Ovary	19
Female	2	52		C44.0 Skin of lip, NOS	70
Female	2	35		C80.9 Unknown primary site	59
Male	1	70		C80.9 Unknown primary site	59
Male	1	60		C11.0 Superior wall of nasopharynx	71
Male	1	70		C61.9 Prostate gland	5
Male	1	70		C61.9 Prostate gland	5
Male	1	45		C15.0 Cervical esophagus	57
Female	2	26		C80.9 Unknown primary site	59
Male	1	26		C80.9 Unknown primary site	59
Female	2	44		C50.0 Nipple	62
Female	2	45		C53.0 Endocervix	63
Male	1	60		C61.9 Prostate gland	5
Female	2	65		C53.0 Endocervix	63
Female	2	50		C56.9 Ovary	19
Female	2	29		C50.0 Nipple	62
Male	1	55		C73.9 Thyroid gland	37
Male	1	68		C22.0 Liver	12
Female	2	50		C50.0 Nipple	62
Male	1	19		C22.0 Liver	12
Male	1	35		C22.0 Liver	12
Female	2	75		C11.0 Superior wall of nasopharynx	71
Male	1	60		C21.0 Anus, NOS	67
Male	1	70		C61.9 Prostate gland	5
Male	1	80		C61.9 Prostate gland	5
Male	1	40		C80.9 Unknown primary site	59
Male	1	75		C61.9 Prostate gland	5
Male	1	65		C61.9 Prostate gland	5
Male	1	60		C80.9 Unknown primary site	59
Male	1	40		C21.2 Cloacogenic zone	79
Male	1	45		C18.0 Cecum	33
Male	1	55		C61.9 Prostate gland	5
Female	2	20		C56.9 Ovary	19
Male	1	17		C80.9 Unknown primary site	59
Female	2	40		C26.0 Intestinal tract, NOS	74
Male	1	70		C61.9 Prostate gland	5
Male	1	54		C67.4 Posterior wall of urinary bla	65
Male	1	42		C20.9 Rectum, NOS	3
Female	2	55		C67.4 Posterior wall of urinary bla	65
Male	1	47		C21.2 Cloacogenic zone	79
Male	1	80		C20.9 Rectum, NOS	3
Male	1	50		C61.9 Prostate gland	5
Female	2	40		C56.9 Ovary	19
Male	1	70		C80.9 Unknown primary site	59
Female	2	39		C56.9 Ovary	19
Male	1	42		C20.9 Rectum, NOS	3
Female	2	39		C22.0 Liver	12
Male	1	4		C80.9 Unknown primary site	59
Female	2	20		C11.2 Lateral wall of nasopharynx	88
Male	1	58		C64.9 Kidney, NOS	28
Female	2	3		C69.0 Conjunctiva	42
Female	2	37		C56.9 Ovary	19
Female	2	54		C80.9 Unknown primary site	59
Male	1	60		C21.0 Anus, NOS	67
Male	1	52		C15.0 Cervical esophagus	57
Male	1	27		C80.9 Unknown primary site	59
Male	1	60		C80.9 Unknown primary site	59
Male	1	30		C20.9 Rectum, NOS	3
Female	2	49		C80.9 Unknown primary site	59
Male	1	55		C11.0 Superior wall of nasopharynx	71
Male	1	50		C61.9 Prostate gland	5
Male	1	70		C61.9 Prostate gland	5
Male	1	32		C80.9 Unknown primary site	59
Female	2	45		C53.0 Endocervix	63
Female	2	43		C50.6 Axillary tail of breast	89
Female	2	33		C56.9 Ovary	19
Female	2	60		C80.9 Unknown primary site	59
Male	1	38		C69.0 Conjunctiva	42
Female	2	65		C54.1 Endometrium	90
Female	2	45		C25.9 Pancreas, NOS	91
Male	1	85		C61.9 Prostate gland	5
Female	2	65		C50.9 Breast, NOS	8
Female	2	52		C49.9 Other soft tissues	17
Female	2	41		C56.9 Ovary	19
Male	1	32		C22.0 Liver	12
Male	1	50		C67.9 Urinary bladder, NOS	18
Male	1	35		C30.0 Nasal cavity	92
Male	1	85		C62.9 Testis, NOS	56
Male	1	30		C80.9 Unknown primary site	59
Male	1	44		C11.9 Nasopharynx, NOS	61
Male	1	65		C67.9 Urinary bladder, NOS	18
Male	1	80		C00.9 Lip, NOS	93
Male	1	56		C80.9 Unknown primary site	59
Male	1	68		C67.9 Urinary bladder, NOS	18
Male	1	65		C49.9 Other soft tissues	17
Female	2	20		C54.2 Myometrium	94
Male	1	70		C61.9 Prostate gland	5
Female	2	23		C54.1 Endometrium	90
Male	1	37		C48.8 Overl. lesion of retroperiton	95
Male	1	68		C61.9 Prostate gland	5
Male	1	52		C67.9 Urinary bladder, NOS	18
Female	2	50		C56.9 Ovary	19
Male	1	52		C77.9 Lymph node, NOS	1
Female	2	45		C80.9 Unknown primary site	59
Male	1	35		C76.7 Other ill-defined sites	96
Male	1	65		C61.9 Prostate gland	5
Female	2	50		C55.9 Uterus, NOS	51
Male	1	67		C61.9 Prostate gland	5
Female	2	55		C67.9 Urinary bladder, NOS	18
Male	1	28		C80.9 Unknown primary site	59
Male	1	40		C03.0 Upper gum	97
Male	1	57		C20.9 Rectum, NOS	3
Female	2	50		C15.9 Oesophagus, NOS	98
Female	2	35		C69.9 Eye, NOS	99
Male	1	60		C80.9 Unknown primary site	59
Male	1	53		C14.0 Pharynx, NOS	73
Female	2	54		C22.0 Liver	12
Male	1	70		C61.9 Prostate gland	5
Male	1	55		C16.9 Stomach, NOS	34
Female	2	61		C56.9 Ovary	19
Male	1	53		C16.4 Pylorus	100
Male	1	70		C61.9 Prostate gland	5
Male	1	78		C61.9 Prostate gland	5
Male	1	60		C61.9 Prostate gland	5
Male	1	24		C73.9 Thyroid gland	37
Male	1	61		C61.9 Prostate gland	5
Female	2	15		C80.9 Unknown primary site	59
Male	1	50		C67.9 Urinary bladder, NOS	18
Male	1	60		C61.9 Prostate gland	5
Male	1	54		C44.9 Skin, NOS	4
Male	1	52		C80.9 Unknown primary site	59
Female	2	60		C56.9 Ovary	19
Male	1	35		C67.9 Urinary bladder, NOS	18
Male	1	27		C07.9 Parotid gland	101
Male	1	72		C80.9 Unknown primary site	59
Male	1	26		C49.9 Other soft tissues	17
Male	1	54		C61.9 Prostate gland	5
Male	1	77		C61.9 Prostate gland	5
Male	1	42		C16.9 Stomach, NOS	34
Female	2	50		C50.9 Breast, NOS	8
Female	2	42		C56.9 Ovary	19
Male	1	57		C61.9 Prostate gland	5
Female	2	55		C50.9 Breast, NOS	8
Female	2	45		C50.9 Breast, NOS	8
Male	1	52		C22.0 Liver	12
Female	2	51		C80.9 Unknown primary site	59
Male	1	68		C62.0 Undescended testis	87
Female	2	40		C50.9 Breast, NOS	8
Male	1	70		C67.5 Bladder neck	102
Male	1	49		C21.0 Anus, NOS	67
Female	2	50		C53.9 Cervix uteri	11
Male	1	80		C61.9 Prostate gland	5
Female	2	35		C50.9 Breast, NOS	8
Male	1	70		C61.9 Prostate gland	5
Female	2	43		C57.4 Uterine adnexa	103
Female	2	50		C16.2 Body of stomach	104
Male	1	57		C21.1 Anal canal	84
Female	2	65		C67.9 Urinary bladder, NOS	18
Female	2	40		C80.9 Unknown primary site	59
Female	2	37		C80.9 Unknown primary site	59
Male	1	70		C80.9 Unknown primary site	59
Female	2	60		C80.9 Unknown primary site	59
Female	2	50		C80.9 Unknown primary site	59
Female	2	74		C80.9 Unknown primary site	59
Male	1	45		C20.9 Rectum, NOS	3
Female	2	50		C16.0 Cardia, NOS	66
Female	2	50		C16.0 Cardia, NOS	66
Male	1	62		C61.9 Prostate gland	5
Male	1	65		C61.9 Prostate gland	5
Male	1	80		C61.9 Prostate gland	5
Female	2	60		C55.9 Uterus, NOS	51
Male	1	19		C80.9 Unknown primary site	59
Female	2	50		C67.0 Trigone of urinary bladder	69
Male	1	70		C61.9 Prostate gland	5
Female	2	50		C13.0 Postcricoid region	105
Male	1	50		C67.0 Trigone of urinary bladder	69
Male	1	70		C61.9 Prostate gland	5
Male	1	71		C10.0 Vallecula	76
Male	1	70		C61.9 Prostate gland	5
Male	1	71		C44.0 Skin of lip, NOS	70
Female	2	32		C16.0 Cardia, NOS	66
Male	1	74		C61.9 Prostate gland	5
Male	1	60		C61.9 Prostate gland	5
Male	1	65		C61.9 Prostate gland	5
Female	2	50		C16.0 Cardia, NOS	66
Male	1	66		C61.9 Prostate gland	5
Male	1	65		C16.0 Cardia, NOS	66
Male	1	75		C67.0 Trigone of urinary bladder	69
Female	2	80		C51.0 Labium majus	68
Female	2	70		C11.9 Nasopharynx, NOS	61
Male	1	70		C61.9 Prostate gland	5
Male	1	80		C61.9 Prostate gland	5
Male	1	80		C61.9 Prostate gland	5
Male	1	70		C61.9 Prostate gland	5
Female	2	14		C80.9 Unknown primary site	59
Female	2	52		C37.9 Thymus	106
Female	2	65		C53.0 Endocervix	63
Female	2	60		C16.0 Cardia, NOS	66
Female	2	48		C80.9 Unknown primary site	59
Female	2	51		C50.0 Nipple	62
Male	1	70		C50.0 Nipple	62
Female	2	60		C67.0 Trigone of urinary bladder	69
Male	1	60		C61.9 Prostate gland	5
Female	2	15		C80.9 Unknown primary site	59
Male	1	60		C18.0 Cecum	33
Male	1	56		C67.0 Trigone of urinary bladder	69
Male	1	70		C25.0 Head of pancreas	77
Male	1	45		C26.0 Intestinal tract, NOS	74
Male	1	65		C67.0 Trigone of urinary bladder	69
Female	2	60		C67.0 Trigone of urinary bladder	69
Male	1	38		C69.0 Conjunctiva	42
Male	1	68		C10.0 Vallecula	76
Male	1	47		C11.0 Superior wall of nasopharynx	71
Female	2	55		C21.0 Anus, NOS	67
Male	1	60		C10.0 Vallecula	76
Male	1	56		C61.9 Prostate gland	5
Male	1	59		C61.9 Prostate gland	5
Male	1	70		C67.0 Trigone of urinary bladder	69
Female	2	40		C56.9 Ovary	19
Male	1	48		C80.9 Unknown primary site	59
Female	2	70		C56.9 Ovary	19
Female	2	48		C16.0 Cardia, NOS	66
Male	1	51		C61.9 Prostate gland	5
Male	1	75		C61.9 Prostate gland	5
Male	1	71		C16.0 Cardia, NOS	66
Male	1	80		C61.9 Prostate gland	5
Male	1	70		C61.9 Prostate gland	5
Male	1	60		C80.9 Unknown primary site	59
Female	2	47		C16.0 Cardia, NOS	66
Female	2	35		C80.9 Unknown primary site	59
Female	2	46		C50.0 Nipple	62
Male	1	60		C61.9 Prostate gland	5
Female	2	40		C67.0 Trigone of urinary bladder	69
Male	1	70		C61.9 Prostate gland	5
Male	1	60		C61.9 Prostate gland	5
Male	1	56		C61.9 Prostate gland	5
Male	1	60		C61.9 Prostate gland	5
Male	1	66		C61.9 Prostate gland	5
Male	1	65		C61.9 Prostate gland	5
Male	1	53		C16.0 Cardia, NOS	66
Male	1	60		C22.0 Liver	12
Female	2	54		C22.0 Liver	12
Male	1	35		C80.9 Unknown primary site	59
Female	2	42		C55.9 Uterus, NOS	51
Male	1	16		C80.9 Unknown primary site	59
Female	2	29		C55.9 Uterus, NOS	51
Male	1	69		C61.9 Prostate gland	5
Female	2	48		C21.0 Anus, NOS	67
Female	2	60		C67.0 Trigone of urinary bladder	69
Female	2	62		C17.0 Duodenum	107
Male	1	65		C61.9 Prostate gland	5
Male	1	38		C18.0 Cecum	33
Male	1	20		C21.0 Anus, NOS	67
Male	1	57		C61.9 Prostate gland	5
Male	1	70		C61.9 Prostate gland	5
Male	1	60		C61.9 Prostate gland	5
Male	1	45		C26.9 Gastrointestinal tract, NOS	2
Male	1	53		C18.0 Cecum	33
Male	1	78		C06.0 Cheek mucosa	108
Male	1	85		C61.9 Prostate gland	5
Male	1	85		C07.9 Parotid gland	101
Male	1	60		C61.9 Prostate gland	5
Male	1	67		C18.0 Cecum	33
Male	1	43		C16.0 Cardia, NOS	66
Female	2	39		C55.9 Uterus, NOS	51
Male	1	60		C80.9 Unknown primary site	59
Male	1	46		C62.0 Undescended testis	87
Male	1	50		C10.0 Vallecula	76
Female	2	52		C80.9 Unknown primary site	59
Male	1	57		C04.0 Anterior floor of mouth	109
Male	1	47		C08.0 Submandibular gland	72
Female	2	50		C20.9 Rectum, NOS	3
Male	1	60		C13.0 Postcricoid region	105
Male	1	68		C22.0 Liver	12
Female	2	42		C67.0 Trigone of urinary bladder	69
Male	1	73		C61.9 Prostate gland	5
Male	1	38		C67.0 Trigone of urinary bladder	69
Male	1	64		C61.9 Prostate gland	5
Male	1	54		C61.9 Prostate gland	5
Male	1	50		C67.0 Trigone of urinary bladder	69
Female	2	55		C47.0 Per. nerves & A.N.S. of head,	110
Male	1	65		C20.9 Rectum, NOS	3
Female	2	18		C80.9 Unknown primary site	59
Female	2	18		C08.0 Submandibular gland	72
Male	1	34		C47.0 Per. nerves & A.N.S. of head,	110
Male	1	54		C09.0 Tonsillar fossa	111
Male	1	46		C80.9 Unknown primary site	59
Male	1	71		C61.9 Prostate gland	5
Male	1	62		C38.4 Pleura, NOS	112
Male	1	54		C22.0 Liver	12
Male	1	70		C61.9 Prostate gland	5
Male	1	55		C38.0 Heart	113
Male	1	75		C61.9 Prostate gland	5
Female	2	25		C64.9 Kidney, NOS	28
Male	1	60		C67.0 Trigone of urinary bladder	69
Female	2	50		C67.1 Dome of urinary bladder	114
Male	1	75		C67.0 Trigone of urinary bladder	69
Female	2	65		C18.0 Cecum	33
Male	1	85		C61.9 Prostate gland	5
Female	2	25		C20.9 Rectum, NOS	3
Female	2	25		C18.0 Cecum	33
Male	1	90		C16.0 Cardia, NOS	66
Male	1	70		C61.9 Prostate gland	5
Male	1	80		C61.9 Prostate gland	5
Male	1	55		C61.9 Prostate gland	5
Female	2	68		C53.0 Endocervix	63
Male	1	55		C61.9 Prostate gland	5
Male	1	50		C67.0 Trigone of urinary bladder	69
Male	1	76		C61.9 Prostate gland	5
Male	1	22		C73.9 Thyroid gland	37
Male	1	45		C20.9 Rectum, NOS	3
Female	2	65		C56.9 Ovary	19
Male	1	62		C61.9 Prostate gland	5
Male	1	70		C61.9 Prostate gland	5
Male	1	34		C09.0 Tonsillar fossa	111
Male	1	50		C80.9 Unknown primary site	59
Male	1	76		C62.0 Undescended testis	87
Female	2	60		C50.0 Nipple	62
Male	1	77		C61.9 Prostate gland	5
Female	2	35		C38.0 Heart	113
Male	1	70		C67.0 Trigone of urinary bladder	69
Male	1	72		C61.9 Prostate gland	5
Male	1	55		C61.9 Prostate gland	5
Male	1	55		C18.0 Cecum	33
Female	2	59		C56.9 Ovary	19
Male	1	20		C20.9 Rectum, NOS	3
Female	2	58		C16.0 Cardia, NOS	66
Female	2	75		C16.0 Cardia, NOS	66
Male	1	70		C61.9 Prostate gland	5
Male	1	50		C14.0 Pharynx, NOS	73
Female	2	65		C67.0 Trigone of urinary bladder	69
Male	1	50		C80.9 Unknown primary site	59
Male	1	70		C61.9 Prostate gland	5
Female	2	70		C50.0 Nipple	62
Female	2	23		C50.0 Nipple	62
Female	2	30		C56.9 Ovary	19
Male	1	42		C19.9 Rectosigmoid junction	27
Female	2	53		C20.9 Rectum, NOS	3
Male	1	6		C61.9 Prostate gland	5
Male	1	80		C61.9 Prostate gland	5
Female	2	46		C50.0 Nipple	62
Female	2	55		C55.9 Uterus, NOS	51
Female	2	30		C55.9 Uterus, NOS	51
Female	2	58		C50.0 Nipple	62
Male	1	90		C80.9 Unknown primary site	59
Male	1	50		C67.0 Trigone of urinary bladder	69
Male	1	60		C61.9 Prostate gland	5
Male	1	54		C18.0 Cecum	33
Female	2	23		C50.0 Nipple	62
Female	2	40		C50.0 Nipple	62
Female	2	18		C80.9 Unknown primary site	59
Female	2	60		C16.0 Cardia, NOS	66
Female	2	50		C67.0 Trigone of urinary bladder	69
Male	1	60		C80.9 Unknown primary site	59
Female	2	80		C80.9 Unknown primary site	59
Female	2	56		C50.0 Nipple	62
Male	1	60		C61.9 Prostate gland	5
Female	2	36		C50.0 Nipple	62
Male	1	51		C64.9 Kidney, NOS	28
Female	2	70		C69.0 Conjunctiva	42
Female	2	29		C80.9 Unknown primary site	59
Female	2	46		C56.9 Ovary	19
Male	1	70		C61.9 Prostate gland	5
Female	2	35		C80.9 Unknown primary site	59
Male	1	60		C80.9 Unknown primary site	59
Female	2	16		C14.0 Pharynx, NOS	73
Female	2	51		C50.0 Nipple	62
Male	1	57		C20.9 Rectum, NOS	3
Female	2	55		C80.9 Unknown primary site	59
Female	2	50		C53.0 Endocervix	63
Male	1	62		C61.9 Prostate gland	5
Female	2	38		C50.0 Nipple	62
Male	1	60		C13.0 Postcricoid region	105
Male	1	60		C61.9 Prostate gland	5
Male	1	56		C61.9 Prostate gland	5
Female	2	60		C18.0 Cecum	33
Female	2	32		C47.0 Per. nerves & A.N.S. of head,	110
Female	2	50		C55.9 Uterus, NOS	51
Male	1	64		C64.9 Kidney, NOS	28
Female	2	42		C44.0 Skin of lip, NOS	70
Male	1	61		C61.9 Prostate gland	5
Male	1	90		C80.9 Unknown primary site	59
Male	1	86		C61.9 Prostate gland	5
Male	1	57		C20.9 Rectum, NOS	3
Male	1	55		C22.1 Intrahepatic bile duct	115
Male	1	49		C10.0 Vallecula	76
Male	1	60		C18.0 Cecum	33
Male	1	70		C61.9 Prostate gland	5
Female	2	40		C22.0 Liver	12
Female	2	40		C50.0 Nipple	62
Female	2	60		C67.0 Trigone of urinary bladder	69
Female	2	65		C69.0 Conjunctiva	42
Male	1	50		C80.9 Unknown primary site	59
Male	1	9		C80.9 Unknown primary site	59
Female	2	50		C80.9 Unknown primary site	59
Female	2	44		C73.9 Thyroid gland	37
Male	1	72		C61.9 Prostate gland	5
Female	2	30		C21.0 Anus, NOS	67
Female	2	40		C38.0 Heart	113
Male	1	66		C80.9 Unknown primary site	59
Female	2	40		C50.0 Nipple	62
Female	2	31		C50.0 Nipple	62
Female	2	54		C80.9 Unknown primary site	59
Female	2	51		C53.0 Endocervix	63
Male	1	65		C61.9 Prostate gland	5
Male	1	6		C61.9 Prostate gland	5
Female	2	35		C50.0 Nipple	62
Female	2	55		C52.9 Vagina, NOS	39
Male	1	75		C61.9 Prostate gland	5
Female	2	65		C50.0 Nipple	62
Female	2	19		C80.9 Unknown primary site	59
Female	2	45		C55.9 Uterus, NOS	51
Female	2	40		C50.0 Nipple	62
Female	2	50		C50.0 Nipple	62
Male	1	35		C18.0 Cecum	33
Male	1	50		C67.0 Trigone of urinary bladder	69
Female	2	35		C18.0 Cecum	33
Male	1	93		C61.9 Prostate gland	5
Female	2	31		C50.0 Nipple	62
Male	1	24		C04.0 Anterior floor of mouth	109
Male	1	60		C61.9 Prostate gland	5
Female	2	45		C50.0 Nipple	62
Male	1	70		C61.9 Prostate gland	5
Female	2	60		C50.0 Nipple	62
Male	1	62		C20.9 Rectum, NOS	3
Female	2	60		C53.0 Endocervix	63
Male	1	60		C61.9 Prostate gland	5
Female	2	70		C16.0 Cardia, NOS	66
Male	1	24		C38.0 Heart	113
Female	2	52		C67.0 Trigone of urinary bladder	69
Female	2	60		C80.9 Unknown primary site	59
Female	2	46		C50.0 Nipple	62
Female	2	35		C80.9 Unknown primary site	59
Male	1	60		C61.9 Prostate gland	5
Male	1	52		C50.0 Nipple	62
Male	1	60		C67.0 Trigone of urinary bladder	69
Female	2	48		C52.9 Vagina, NOS	39
Male	1	24		C80.9 Unknown primary site	59
Male	1	60		C61.9 Prostate gland	5
Female	2	35		C50.0 Nipple	62
Male	1	30		C67.0 Trigone of urinary bladder	69
Female	2	41		C56.9 Ovary	19
Female	2	85		C55.9 Uterus, NOS	51
Male	1	38		C18.0 Cecum	33
Female	2	79		C44.0 Skin of lip, NOS	70
Female	2	47		C50.0 Nipple	62
Male	1	56		C61.9 Prostate gland	5
Female	2	18		C64.9 Kidney, NOS	28
Male	1	65		C61.9 Prostate gland	5
Female	2	57		C50.0 Nipple	62
Female	2	35		C50.0 Nipple	62
Male	1	32		C20.9 Rectum, NOS	3
Female	2	42		C80.9 Unknown primary site	59
Male	1	60		C80.9 Unknown primary site	59
Male	1	30		C20.9 Rectum, NOS	3
Male	1	62		C67.0 Trigone of urinary bladder	69
Male	1	80		C61.9 Prostate gland	5
Male	1	68		C80.9 Unknown primary site	59
Male	1	80		C80.9 Unknown primary site	59
Female	2	20		C69.0 Conjunctiva	42
Male	1	70		C61.9 Prostate gland	5
Male	1	5		C80.9 Unknown primary site	59
Female	2	47		C21.0 Anus, NOS	67
Female	2	47		C44.0 Skin of lip, NOS	70
Male	1	70		C61.9 Prostate gland	5
Male	1	48		C80.9 Unknown primary site	59
Female	2	38		C50.0 Nipple	62
Female	2	50		C67.0 Trigone of urinary bladder	69
Male	1	57		C67.0 Trigone of urinary bladder	69
Female	2	40		C50.0 Nipple	62
Female	2	28		C50.0 Nipple	62
Male	1	3		C64.9 Kidney, NOS	28
Female	2	80		C80.9 Unknown primary site	59
Female	2	65		C80.9 Unknown primary site	59
Female	2	50		C50.0 Nipple	62
Female	2	30		C80.9 Unknown primary site	59
Male	1	48		C22.0 Liver	12
Male	1	49		C80.9 Unknown primary site	59
Male	1	72		C16.0 Cardia, NOS	66
Male	1	64		C61.9 Prostate gland	5
Female	2	60		C53.0 Endocervix	63
Male	1	19		C11.0 Superior wall of nasopharynx	71
Female	2	30		C80.9 Unknown primary site	59
Female	2	65		C22.0 Liver	12
Female	2	40		C80.9 Unknown primary site	59
Female	2	55		C53.0 Endocervix	63
Male	1	75		C61.9 Prostate gland	5
Male	1	30		C67.0 Trigone of urinary bladder	69
Female	2	40		C53.0 Endocervix	63
Female	2	55		C80.9 Unknown primary site	59
Female	2	30		C80.9 Unknown primary site	59
Female	2	60		C80.9 Unknown primary site	59
Male	1	90		C61.9 Prostate gland	5
Female	2	43		C55.9 Uterus, NOS	51
Male	1	15		C11.0 Superior wall of nasopharynx	71
Female	2	32		C55.9 Uterus, NOS	51
Female	2	45		C50.0 Nipple	62
Male	1	51		C20.9 Rectum, NOS	3
Female	2	44		C50.0 Nipple	62
Female	2	20		C50.0 Nipple	62
Female	2	66		C53.0 Endocervix	63
Female	2	34		C18.0 Cecum	33
Male	1	35		C22.0 Liver	12
Male	1	62		C61.9 Prostate gland	5
Female	2	42		C50.0 Nipple	62
Female	2	60		C53.0 Endocervix	63
Female	2	43		C53.0 Endocervix	63
Male	1	65		C80.9 Unknown primary site	59
Female	2	32		C16.0 Cardia, NOS	66
Female	2	50		C50.0 Nipple	62
Female	2	30		C50.0 Nipple	62
Female	2	52		C50.0 Nipple	62
Female	2	28		C80.9 Unknown primary site	59
Male	1	27		C21.0 Anus, NOS	67
Female	2	35		C50.0 Nipple	62
Female	2	70		C16.0 Cardia, NOS	66
Female	2	50		C50.0 Nipple	62
Male	1	66		C61.9 Prostate gland	5
Male	1	45		C13.0 Postcricoid region	105
Female	2	35		C50.0 Nipple	62
Male	1	40		C67.0 Trigone of urinary bladder	69
Female	2	35		C53.0 Endocervix	63
Female	2	49		C53.0 Endocervix	63
Female	2	70		C50.0 Nipple	62
Female	2	45		C50.0 Nipple	62
Female	2	70		C50.0 Nipple	62
Female	2	46		C50.0 Nipple	62
Female	2	38		C53.0 Endocervix	63
Female	2	35		C55.9 Uterus, NOS	51
Female	2	73		C67.0 Trigone of urinary bladder	69
Female	2	40		C55.9 Uterus, NOS	51
Male	1	78		C61.9 Prostate gland	5
Female	2	60		C50.0 Nipple	62
Female	2	45		C65.9 Renal pelvis	75
Male	1	38		C04.0 Anterior floor of mouth	109
Female	2	54		C50.0 Nipple	62
Male	1	60		C25.0 Head of pancreas	77
Male	1	68		C64.9 Kidney, NOS	28
Female	2	52		C50.0 Nipple	62
Female	2	58		C50.0 Nipple	62
Female	2	28		C50.0 Nipple	62
Female	2	35		C53.0 Endocervix	63
Male	1	45		C80.9 Unknown primary site	59
Female	2	30		C80.9 Unknown primary site	59
Female	2	30		C80.9 Unknown primary site	59
Female	2	75		C16.0 Cardia, NOS	66
Female	2	40		C50.0 Nipple	62
Female	2	28		C50.0 Nipple	62
Male	1	36		C16.0 Cardia, NOS	66
Female	2	60		C67.0 Trigone of urinary bladder	69
Male	1	55		C67.0 Trigone of urinary bladder	69
Male	1	43		C01.9 Base of tongue, NOS	86
Female	2	50		C53.0 Endocervix	63
Male	1	36		C80.9 Unknown primary site	59
Male	1	40		C44.0 Skin of lip, NOS	70
Male	1	60		C80.9 Unknown primary site	59
Male	1	58		C61.9 Prostate gland	5
Male	1	54		C80.9 Unknown primary site	59
Female	2	43		C53.0 Endocervix	63
Female	2	72		C53.0 Endocervix	63
Male	1	40		C13.0 Postcricoid region	105
Female	2	42		C50.0 Nipple	62
Female	2	77		C56.9 Ovary	19
Female	2	49		C22.0 Liver	12
Male	1	30		C22.0 Liver	12
Male	1	61		C80.9 Unknown primary site	59
Male	1	70		C61.9 Prostate gland	5
Male	1	41		C80.9 Unknown primary site	59
Male	1	70		C60.0 Prepuce	78
Female	2	70		C53.0 Endocervix	63
Female	2	46		C53.0 Endocervix	63
Female	2	47		C76.0 Head, face or neck, NOS	116
Female	2	46		C50.0 Nipple	62
Female	2	31		C56.9 Ovary	19
Female	2	50		C50.0 Nipple	62
Female	2	34		C50.0 Nipple	62
Female	2	39		C50.0 Nipple	62
Female	2	70		C21.1 Anal canal	84
Female	2	55		C53.0 Endocervix	63
Female	2	30		C50.0 Nipple	62
Male	1	80		C61.9 Prostate gland	5
Female	2	40		C50.0 Nipple	62
Female	2	60		C53.0 Endocervix	63
Female	2	30		C50.0 Nipple	62
Female	2	54		C50.0 Nipple	62
Female	2	85		C53.0 Endocervix	63
Male	1	77		C61.9 Prostate gland	5
Female	2	32		C50.0 Nipple	62
Male	1	53		C67.0 Trigone of urinary bladder	69
Male	1	80		C60.0 Prepuce	78
Female	2	57		C50.0 Nipple	62
Female	2	40		C50.0 Nipple	62
Female	2	53		C50.0 Nipple	62
Female	2	58		C73.9 Thyroid gland	37
Male	1	66		C21.0 Anus, NOS	67
Female	2	50		C20.9 Rectum, NOS	3
Male	1	57		C61.9 Prostate gland	5
Female	2	50		C53.0 Endocervix	63
Female	2	34		C80.9 Unknown primary site	59
Female	2	40		C53.0 Endocervix	63
Male	1	65		C61.9 Prostate gland	5
Female	2	30		C18.0 Cecum	33
Male	1	68		C67.0 Trigone of urinary bladder	69
Male	1	70		C61.9 Prostate gland	5
Female	2	80		C80.9 Unknown primary site	59
Male	1	65		C13.0 Postcricoid region	105
Male	1	60		C80.9 Unknown primary site	59
Female	2	60		C53.0 Endocervix	63
Female	2	46		C53.0 Endocervix	63
Male	1	75		C61.9 Prostate gland	5
Female	2	60		C50.0 Nipple	62
Male	1	70		C67.9 Urinary bladder, NOS	18
Female	2	52		C16.0 Cardia, NOS	66
Male	1	80		C67.0 Trigone of urinary bladder	69
Female	2	60		C11.0 Superior wall of nasopharynx	71
Female	2	50		C20.9 Rectum, NOS	3
Male	1	29		C01.9 Base of tongue, NOS	86
Female	2	14		C80.9 Unknown primary site	59
Male	1	68		C13.0 Postcricoid region	105
Female	2	70		C50.9 Breast, NOS	8
Male	1	65		C61.9 Prostate gland	5
Female	2	40		C50.9 Breast, NOS	8
Male	1	50		C61.9 Prostate gland	5
Male	1	45		C80.9 Unknown primary site	59
Male	1	65		C61.9 Prostate gland	5
Female	2	30		C50.9 Breast, NOS	8
Male	1	7		C04.0 Anterior floor of mouth	109
Female	2	30		C16.0 Cardia, NOS	66
Male	1	56		C16.0 Cardia, NOS	66
Female	2	56		C67.0 Trigone of urinary bladder	69
Female	2	32		C50.0 Nipple	62
Male	1	78		C67.0 Trigone of urinary bladder	69
Male	1	70		C61.9 Prostate gland	5
Female	2	38		C50.0 Nipple	62
Female	2	48		C53.0 Endocervix	63
Female	2	70		C50.0 Nipple	62
Female	2	63		C53.0 Endocervix	63
Female	2	54		C16.0 Cardia, NOS	66
Female	2	65		C53.0 Endocervix	63
Male	1	54		C61.9 Prostate gland	5
Female	2	32		C50.0 Nipple	62
Female	2	48		C56.9 Ovary	19
Female	2	25		C80.9 Unknown primary site	59
Female	2	38		C55.9 Uterus, NOS	51
Female	2	40		C53.0 Endocervix	63
Male	1	34		C16.0 Cardia, NOS	66
Female	2	50		C56.9 Ovary	19
Male	1	76		C61.9 Prostate gland	5
Female	2	65		C53.0 Endocervix	63
Female	2	10		C23.9 Gallbladder	117
Female	2	3		C69.0 Conjunctiva	42
Male	1	45		C80.9 Unknown primary site	59
Male	1	46		C11.0 Superior wall of nasopharynx	71
Female	2	38		C55.9 Uterus, NOS	51
Male	1	33		C61.9 Prostate gland	5
Male	1	36		C20.9 Rectum, NOS	3
Female	2	65		C64.9 Kidney, NOS	28
Female	2	10		C03.0 Upper gum	97
Female	2	4		C69.0 Conjunctiva	42
Female	2	50		C53.0 Endocervix	63
Male	1	32		C80.9 Unknown primary site	59
Male	1	59		C61.9 Prostate gland	5
Male	1	60		C80.9 Unknown primary site	59
Female	2	55		C53.0 Endocervix	63
Female	2	48		C50.0 Nipple	62
Female	2	48		C50.0 Nipple	62
Male	1	62		C61.9 Prostate gland	5
Female	2	55		C53.0 Endocervix	63
Male	1	62		C67.0 Trigone of urinary bladder	69
Female	2	40		C67.0 Trigone of urinary bladder	69
Male	1	68		C61.9 Prostate gland	5
Female	2	53		C50.0 Nipple	62
Female	2	50		C50.0 Nipple	62
Male	1	55		C61.9 Prostate gland	5
Female	2	70		C80.9 Unknown primary site	59
Male	1	19		C80.9 Unknown primary site	59
Female	2	50		C53.0 Endocervix	63
Female	2	35		C56.9 Ovary	19
Female	2	40		C56.9 Ovary	19
Male	1	45		C61.9 Prostate gland	5
Female	2	44		C80.9 Unknown primary site	59
Male	1	8		C69.0 Conjunctiva	42
Male	1	70		C61.9 Prostate gland	5
Female	2	80		C80.9 Unknown primary site	59
Female	2	40		C53.0 Endocervix	63
Female	2	34		C50.0 Nipple	62
Male	1	56		C67.0 Trigone of urinary bladder	69
Female	2	4		C50.0 Nipple	62
Male	1	40		C14.0 Pharynx, NOS	73
Female	2	50		C50.0 Nipple	62
Female	2	55		C80.9 Unknown primary site	59
Male	1	80		C61.9 Prostate gland	5
Male	1	56		C80.9 Unknown primary site	59
Male	1	44		C67.0 Trigone of urinary bladder	69
Female	2	40		C53.0 Endocervix	63
Male	1	58		C22.0 Liver	12
Female	2	38		C50.0 Nipple	62
Male	1	45		C61.9 Prostate gland	5
Male	1	45		C61.9 Prostate gland	5
Male	1	80		C67.0 Trigone of urinary bladder	69
Male	1	14		C80.9 Unknown primary site	59
Male	1	50		C18.0 Cecum	33
Female	2	35		C64.9 Kidney, NOS	28
Female	2	29		C50.0 Nipple	62
Female	2	50		C53.0 Endocervix	63
Male	1	45		C64.9 Kidney, NOS	28
Male	1	40		C80.9 Unknown primary site	59
Male	1	22		C80.9 Unknown primary site	59
Female	2	28		C80.9 Unknown primary site	59
Male	1	65		C21.0 Anus, NOS	67
Female	2	52		C50.0 Nipple	62
Female	2	48		C65.9 Renal pelvis	75
Female	2	37		C20.9 Rectum, NOS	3
Female	2	60		C55.9 Uterus, NOS	51
Female	2	30		C56.9 Ovary	19
Female	2	33		C80.9 Unknown primary site	59
Female	2	48		C50.0 Nipple	62
Female	2	70		C80.9 Unknown primary site	59
Female	2	70		C50.0 Nipple	62
Female	2	55		C11.0 Superior wall of nasopharynx	71
Female	2	3		C80.9 Unknown primary site	59
Female	2	48		C53.0 Endocervix	63
Female	2	42		C22.0 Liver	12
Female	2	42		C22.0 Liver	12
Female	2	36		C80.9 Unknown primary site	59
Female	2	54		C53.0 Endocervix	63
Female	2	85		C50.0 Nipple	62
Male	1	24		C80.9 Unknown primary site	59
Female	2	45		C50.0 Nipple	62
Female	2	61		C50.0 Nipple	62
Male	1	38		C20.9 Rectum, NOS	3
Female	2	35		C80.9 Unknown primary site	59
Male	1	35		C21.0 Anus, NOS	67
Male	1	26		C67.0 Trigone of urinary bladder	69
Female	2	47		C53.0 Endocervix	63
Male	1	75		C11.0 Superior wall of nasopharynx	71
Male	1	36		C67.0 Trigone of urinary bladder	69
Female	2	40		C50.0 Nipple	62
Male	1	64		C61.9 Prostate gland	5
Male	1	64		C61.9 Prostate gland	5
Female	2	40		C50.0 Nipple	62
Female	2	36		C80.9 Unknown primary site	59
Male	1	46		C80.9 Unknown primary site	59
Male	1	46		C80.9 Unknown primary site	59
Female	2	50		C22.0 Liver	12
